# Supplementary material for: From research to application: evaluation of literature-based and newly identified GWAS and GP-derived loci for anthracnose resistance in white lupin, across validation panels and environments
Source: Mol Breed. 2026 Apr 22;46(5):41. doi: 10.1007/s11032-026-01661-w (PMC13103060; doi:10.1007/s11032-026-01661-w)
Supplement: Supplementary file 1 — (XLSX 155 KB) [file 11032_2026_1661_MOESM1_ESM.xlsx]

## Sheet: Supplementary_Tables
Supplementary Tables
Title: From research to application: Evaluation of literature-based and newly identified GWAS and GP-derived loci for anthracnose resistance in white lupin, across validation panels and environments
András Patyi1, 2, Michael Schneider1, Christine Arncken1, Michał Książkiewicz2, Monika M. Messmer1, Grit Schwertfirm3, Mariateresa Lazzaro1
1 Department of Crop Sciences, Research Institute of Organic Agriculture (FiBL), Ackerstrasse 113, 5070 Frick, Switzerland
2 Institute of Plant Genetics, Polish Academy of Sciences, Strzeszyńska 34, 60-479 Poznań, Poland
3 Institute for Crop Science and Plant Breeding, Bavarian State Research Center for Agriculture (LfL), Am Gereuth 2, 85354, Freising, Germany
*Corresponding author: andras.patyi@fibl.org
Supplementary Table captions:
Supplementary Table S1: Samples included in the diversity panel, indicating the status of the accession, estimated marginal means phenotypic values, standard error and predicted phenotypic values as well as all genotyping available for the panel.
Supplementary Table S2: Samples included in the multi-parental panel, sAUDPC values from the field phenotyping, and predicted phenotypic values, letter coding of the pedigree, indicator of the generation, as well as all genotyping available for the panel.
Supplementary Table S3: Samples included in the multi-parental panel, estimated marginal means of phenotypic values from the climate chamber phenotyping, standard error and predicted phenotypic values as well as all genotyping available for the panel.
Supplementary Table S4: Samples included in the biparental panel, phenotypic values from a single late-season field phenotyping, and predicted phenotypic values, as well as all genotyping available for the panel.
Supplementary Table S5: Marker information of the panel of markers used for individual assessment indicating the chromosome and location of the SNP used for marker design, indicating reference and alternative allele at each loci, which primer type it is, the respective primer sequence, as well as marking which marker was transformed from a previous publication or was determined de novo for the st…
Supplementary Table S6: Marker information of the panel of markers used for genomic prediction indicating the chromosome and location of the SNP used for marker design, indicating reference and alternative allele at each locus, marker effect, which primer type it is, the respective primer sequence, as well as marking which marker was transformed from a previous publication or was determined de no…
Supplementary Table S7: Significance, explained variance, effect size and false discovery rate of each locus from the Analysis of Variance (ANOVA), including the number homo- and heterozygotes at each locus, and the respective anthracnose score means at each locus. "NA" refers to loci which were monomorphic in a given validation panel

## Sheet: Supplementary_Table_S1
Supplementary Table S1: Samples included in the diversity panel, indicating the status of the accession, estimated marginal means phenotypic values, standard error and predicted phenotypic values as well as all genotyping available for the panel.
Variable_title	Variable_detail
Sample_name	List of names used for this study
Name	Name of the accession if public. Name or pedigree of breeding lines not disclosed.
Cultivar_type	Cultivar type: wild type; landrace; cultivar; breeding line
Observed sAUDPC (emmean)	Estimated Marginal Means of the sAUDPC scores originating from the climate chamber phenotyping
SE	Standard Error of the estimated marginal means of the observed phenotypic scores
Statistical grouping	Statistical grouping of accessions from post-hoc analysis of results of the linear mixed model
Predicted sAUDPC	Predicted sAUDPC scores from the genominc prediction model
Lalb_Chr01_200256 - Lalb_Chr25_1235520	Allelic state at each SNP loci indicated at the column name. R - homozygous for the reference allele; H - heterozygous; A - homozygous for the alternative allele
Sample_name	Name	Cultivar_type	Observed sAUDPC (emmean)	SE	Statistical grouping	Predicted sAUDPC	Lalb_Chr01_200256	Lalb_Chr01_2016496	Lalb_Chr01_3872625	Lalb_Chr01_5313239	Lalb_Chr02_1205897	Lalb_Chr02_1206604	Lalb_Chr02_12712973	Lalb_Chr02_13799282	Lalb_Chr02_16426762	Lalb_Chr02_550648	Lalb_Chr02_635814	Lalb_Chr04_11240361	Lalb_Chr04_13226565	Lalb_Chr04_16724499	Lalb_Chr04_2315230	Lalb_Chr04_2893221	Lalb_Chr04_7646826	Lalb_Chr06_2629006	Lalb_Chr05_2957601	Lalb_Chr06_15671752	Lalb_Chr06_16829262	Lalb_Chr06_7243029	Lalb_Chr06_7277188	Lalb_Chr06_7349762	Lalb_Chr08_11779503	Lalb_Chr10_1123672	Lalb_Chr10_1124227	Lalb_Chr10_13364957	Lalb_Chr10_14818778	Lalb_Chr10_15843202	Lalb_Chr10_15808902	Lalb_Chr10_16065293	Lalb_Chr10_16452923	Lalb_Chr11_17257805	Lalb_Chr11_19513374	Lalb_Chr13_1290755	Lalb_Chr14_14436450	Lalb_Chr14_5528754	Lalb_Chr14_5767816	Lalb_Chr14_9031766	Lalb_Chr15_15474439	Lalb_Chr15_1604157	Lalb_Chr16_5833030
mas22-09	Feodora	cultivar	4.54762	0.284242	defgagb	4.47588	R	R	R	R	R	H	R	R	R	R	R	R	R	R	R	A	R	R	R	R	R	H	R	R	R	H	R	R	R	R	R	R	A	R	R	R	H	R	R	R	A	R	H
mas22-10	Frieda	cultivar	3.1149	0.303849	abc	4.56803	R	A	R	A	R	H	R	R	R	R	R	R	R	R	R	A	R	R	R	R	R	H	R	R	R	H	R	R	R	R	R	R	R	H	R	R	A	R	R	R	A	R	H
mas22-23	ALB01	landrace	3.83618	0.30384	abcdefga	5.20191	R	R	R	A	A	A	A	R	R	A	R	R	R	R	A	R	R	A	R	A	R	A	R	A	A	H	R	R	R	R	R	R	R	R	A	R	H	R	R	R	A	R	H
mas22-24	Amiga	cultivar	3.9658	0.303857	abcdefgagb	4.42679	R	R	R	R	R	H	R	R	R	R	R	A	R	R	R	R	R	R	R	R	R	H	R	R	R	H	R	R	R	R	R	R	R	R	R	R	H	R	R	R	R	R	H
mas22-25	Badajoz	landrace	3.55952	0.284242	abcdefga	4.94144	A	R	R	A	A	A	A	R	A	A	R	R	A	R	A	R	R	A	R	R	R	A	A	A	A	A	A	R	R	R	R	R	R	R	A	R	H	R	R	R	A	R	A
mas22-26	Clovis	cultivar	4.02579	0.37209	abcdefgagb	5.51877	R	R	A	A	R	H	R	A	R	R	R	R	A	R	R	R	A	A	R	R	R	A	A	A	A	A	A	R	R	R	R	R	R	A	R	R	H	R	R	A	R	A	H
mas22-27	Dieta	cultivar	3.57143	0.284242	abcdefga	5.11309	R	R	A	R	R	H	A	A	H	R	R	R	A	R	A	A	R	A	R	R	R	A	NA	A	A	H	R	R	R	R	R	R	R	R	R	R	H	R	R	R	A	R	H
mas22-28	EGY6484B	landrace	4.65476	0.284242	fgagb	4.83807	R	A	R	R	A	A	A	R	NA	A	R	R	R	R	A	R	A	A	R	A	R	A	R	A	A	H	R	R	R	R	R	R	A	A	R	A	H	R	R	A	R	R	A
mas22-29	Energy	cultivar	4.11012	0.284242	bcdefgagb	4.88067	R	R	R	A	A	A	A	R	R	R	R	R	A	R	A	A	R	A	R	R	R	A	A	R	A	A	A	R	H	R	R	R	R	R	R	A	H	R	H	R	A	R	H
mas22-30	Figaro	cultivar	3.98969	0.303834	abcdefgagb	4.62669	R	R	A	R	A	A	R	R	R	R	A	H	A	R	R	A	R	A	R	R	R	H	R	R	R	A	A	R	R	R	R	R	A	R	R	R	H	R	H	A	A	R	A
mas22-31	GR38-Megalopolis	wild_type	4.20238	0.284242	bcdefgagb	4.89465	R	R	R	R	R	H	A	H	A	H	R	H	H	R	H	H	H	A	H	R	R	A	H	R	R	A	H	R	R	R	R	R	A	R	A	H	H	H	R	H	A	R	H
mas22-33	Gyulatanya	cultivar	4.27339	0.442826	abcdefgagb	4.58888	R	R	A	R	A	A	R	R	A	NA	NA	A	R	R	R	A	A	A	R	R	H	A	A	A	A	A	A	R	A	R	R	R	R	R	A	R	R	A	R	R	R	R	A
mas22-34	Hansa	cultivar	4.00595	0.284242	bcdefga	4.49687	R	R	A	A	A	A	R	A	R	A	R	R	R	R	R	A	R	A	R	R	R	A	A	R	A	H	R	R	A	R	R	R	R	R	R	R	H	R	R	R	A	R	H
mas22-35	Kalina	cultivar	4.36905	0.284242	cdefgagb	5.38596	R	R	A	R	R	H	R	R	R	NA	NA	R	A	R	A	R	R	A	R	R	R	H	R	R	R	A	A	R	R	R	R	R	R	R	A	A	A	R	R	R	A	R	H
mas22-36	Kiev-Mutant	cultivar	4.02976	0.284242	bcdefgagb	5.21577	R	R	A	A	R	H	R	A	R	R	R	R	A	R	R	R	R	A	R	R	R	A	A	A	A	H	R	R	R	R	R	R	A	R	R	R	H	R	R	A	A	R	H
mas22-37	Lucky	cultivar	3.38988	0.284242	abcdefga	4.97603	R	R	A	H	R	H	A	R	R	R	R	R	R	R	A	NA	R	A	R	R	R	A	R	A	A	A	H	R	R	R	R	R	R	R	R	H	H	H	R	A	H	H	H
mas22-38	Luxe	cultivar	4.79268	0.303858	gagb	5.52309	R	R	R	A	R	H	R	R	R	A	R	A	R	R	A	A	R	A	R	A	R	A	R	A	A	H	R	R	R	R	R	R	R	R	A	A	H	R	H	R	R	R	H
mas22-39	Magnus	cultivar	3.87202	0.284242	abcdefga	5.45589	R	R	A	A	R	H	R	R	R	R	R	R	A	R	R	R	A	A	R	R	R	A	A	A	A	A	A	R	R	R	R	R	R	A	R	R	H	R	R	A	A	A	H
mas22-40	Nahrquell	cultivar	3.89583	0.284242	abcdefga	4.21163	A	R	A	R	R	A	R	R	R	A	R	R	A	R	R	R	R	A	A	R	R	A	A	R	A	A	A	R	R	R	R	R	R	R	A	R	A	A	R	R	H	A	H
mas22-41	Neuland	cultivar	4.61607	0.284242	efgagb	4.79757	R	R	H	A	H	H	R	NA	A	A	NA	R	R	R	R	A	R	A	R	R	R	A	R	R	A	H	R	R	R	R	R	R	R	R	NA	R	H	R	R	NA	A	R	H
mas22-42	Neutra	cultivar	3.4881	0.284242	abcdefga	4.52946	R	R	R	R	R	H	R	R	R	A	NA	A	R	R	R	A	A	A	R	R	R	A	A	A	A	A	A	R	R	R	R	R	R	R	R	A	H	A	R	A	A	R	H
mas22-43	Orus	cultivar	3.5908	0.303857	abcdefga	5.45589	R	R	A	A	R	H	R	R	R	R	R	R	A	R	R	R	A	A	R	R	R	A	A	A	A	A	A	R	R	R	R	R	R	A	R	R	H	R	R	A	A	A	H
mas22-44	P27174	landrace	4.73156	0.442834	bcdefgagb	4.17356	R	A	R	A	R	H	A	R	A	A	A	R	R	A	A	R	R	A	R	R	A	A	R	A	A	R	A	R	R	H	R	R	R	R	R	R	R	R	H	R	A	R	H
mas22-45	Primorsky	cultivar	3.83631	0.284242	abcdefga	5.20904	R	R	A	A	R	H	R	A	A	R	R	R	H	R	H	R	R	A	R	R	R	A	A	A	A	H	R	R	H	R	R	R	R	R	H	R	H	H	R	H	H	R	H
mas22-46	Shinfield	cultivar	4.20144	0.331096	bcdefgagb	4.74017	R	R	A	A	R	H	A	R	R	A	R	R	R	R	H	A	A	A	R	R	R	A	A	A	A	A	A	R	A	R	NA	R	R	R	R	A	A	A	R	A	R	R	H
mas22-47	Start	cultivar	5.37202	0.284242	gb	4.7056	R	R	A	A	R	H	R	R	R	R	R	R	R	R	R	R	R	A	R	R	R	A	R	R	A	R	R	R	R	R	R	R	A	R	R	R	A	R	R	A	A	R	A
mas22-48	Ulysse	cultivar	3.73214	0.284242	abcdefga	5.75303	R	R	R	A	R	H	R	A	R	R	NA	R	A	R	R	R	A	A	R	A	R	A	A	A	A	A	A	R	R	R	R	R	R	A	R	R	A	R	R	A	A	R	H
mas22-49	breeding_line	breeding_line	2.64583	0.284242	a	4.45393	R	R	H	H	H	H	R	R	H	R	R	H	H	R	H	R	R	H	H	R	R	H	R	H	H	A	R	R	R	R	H	R	R	R	R	R	H	H	R	R	H	R	H
mas22-50	breeding_line	breeding_line	2.89881	0.284242	ab	3.52076	R	R	R	R	A	A	R	R	R	A	NA	R	R	R	R	A	R	H	R	R	H	A	A	A	A	H	R	R	R	R	R	R	R	R	R	R	H	R	R	R	R	A	H
mas22-51	breeding_line	breeding_line	3.10119	0.284242	abc	4.14797	H	H	A	A	R	H	R	R	R	H	R	R	R	R	A	R	R	R	H	R	A	H	R	A	H	H	R	R	R	R	A	R	A	R	R	R	H	A	R	R	A	R	H
mas22-52	breeding_line	breeding_line	3.23512	0.284242	abcd	4.08609	R	H	A	R	A	A	R	R	A	A	R	R	R	R	R	R	R	R	R	R	A	H	R	A	R	H	R	R	R	H	A	A	A	R	R	R	A	A	R	R	A	R	H
mas22-53	Perdiz	cultivar	3.21131	0.284242	abcd	3.7217	A	R	A	A	A	A	R	R	A	R	R	A	A	R	A	R	R	A	A	R	R	A	R	A	A	H	R	R	R	R	A	R	R	R	R	R	A	A	R	R	R	R	H
mas22-54	breeding_line	breeding_line	3.28869	0.284242	abcde	4.24485	R	A	A	A	A	A	R	R	R	A	A	R	A	R	R	A	R	A	R	R	H	A	A	A	A	A	A	R	R	R	R	R	A	R	R	R	H	H	R	R	R	A	H
mas22-55	breeding_line	breeding_line	3.41369	0.284242	abcdefga	3.97235	R	R	A	R	H	H	R	R	R	R	R	R	R	R	A	R	R	A	A	R	R	H	R	R	R	H	R	R	A	R	R	R	R	R	R	R	H	A	R	R	A	R	H
mas22-56	breeding_line	breeding_line	3.41667	0.284242	abcdefga	5.08557	R	R	A	A	R	A	R	A	A	H	R	R	A	R	R	A	R	A	R	R	R	A	A	A	A	A	A	R	R	R	R	R	A	R	R	R	H	A	R	A	A	R	H
mas22-57	breeding_line	breeding_line	3.3869	0.284242	abcdefga	4.04181	R	H	H	R	A	A	R	R	A	A	R	R	A	R	R	A	R	A	R	R	A	H	R	A	R	H	R	R	R	R	R	R	A	R	R	R	A	A	R	R	A	R	H
mas22-58	breeding_line	breeding_line	3.2784	0.303858	abcdef	4.64888	R	R	R	R	R	H	A	A	R	R	R	H	R	R	A	A	H	A	R	R	R	A	A	A	A	A	A	A	A	R	R	R	R	H	A	R	H	A	R	H	A	R	H
mas22-59	breeding_line	breeding_line	3.41369	0.284242	abcdefga	4.84357	R	R	A	R	R	A	R	R	A	A	A	R	A	R	R	A	R	A	R	R	R	A	A	A	A	H	R	R	R	R	R	R	A	R	H	R	H	A	R	R	A	R	H
mas22-77	breeding_line	breeding_line	3.40476	0.284242	abcdefga	3.81662	R	R	R	R	R	H	R	R	A	R	R	A	R	R	R	A	R	A	R	R	A	A	A	R	A	H	R	R	R	R	R	R	A	R	R	R	A	R	R	R	R	R	H
mas22-78	breeding_line	breeding_line	3.52381	0.284242	abcdefga	4.15649	R	R	H	R	R	H	R	R	A	R	R	R	A	R	R	A	R	A	R	R	A	H	H	A	H	H	R	R	A	R	R	R	A	R	R	R	A	A	R	R	A	R	H
mas22-79	breeding_line	breeding_line	3.5119	0.284242	abcdefga	4.97943	R	R	A	R	R	A	R	A	R	A	R	R	A	R	A	R	R	A	R	R	R	A	A	A	A	A	A	R	R	R	R	R	A	R	R	R	H	H	R	R	A	R	H
mas22-80	breeding_line	breeding_line	3.45833	0.284242	abcdefga	4.9536	R	R	A	R	A	A	R	R	R	A	R	R	H	R	R	R	R	A	R	R	R	H	R	R	H	A	A	R	R	R	R	R	A	R	A	R	H	R	R	R	A	R	H
mas22-81	breeding_line	breeding_line	3.56548	0.284242	abcdefga	4.26115	R	R	A	R	R	H	R	R	R	A	NA	R	A	R	A	A	A	A	R	R	R	A	A	A	A	A	A	R	A	R	R	R	R	R	H	R	A	R	R	R	A	A	H
mas22-82	breeding_line	breeding_line	3.54167	0.284242	abcdefga	4.70386	R	R	A	R	R	H	R	A	R	R	A	R	A	R	H	A	R	A	R	R	R	A	A	A	A	A	A	R	R	NA	R	R	A	R	R	R	R	R	R	R	A	R	H
mas22-83	breeding_line	breeding_line	3.54167	0.284242	abcdefga	4.23639	H	H	H	A	R	A	R	H	R	H	R	A	A	R	A	H	H	A	A	R	R	A	H	A	A	A	H	R	R	R	R	R	R	R	H	R	H	A	R	H	A	R	H
mas22-84	breeding_line	breeding_line	3.65866	0.303857	abcdefga	4.61126	R	R	R	R	R	H	R	R	A	NA	NA	R	R	R	R	A	R	A	R	R	R	A	A	R	A	H	R	R	R	NA	R	R	NA	R	A	R	NA	A	R	R	A	R	NA
mas22-85	breeding_line	breeding_line	3.46131	0.284242	abcdefga	4.56729	R	R	R	R	A	A	R	R	A	NA	NA	R	R	R	R	A	R	A	R	R	R	H	R	R	R	H	R	R	R	R	R	R	A	R	A	R	A	NA	R	R	A	R	H
mas22-86	breeding_line	breeding_line	3.39583	0.284242	abcdefga	4.83803	R	R	A	R	A	A	R	R	R	A	R	R	R	R	R	R	R	R	R	R	R	H	R	A	R	H	R	R	R	R	R	R	H	R	A	R	H	R	R	R	A	R	H
[truncated: 17 more columns]

## Sheet: Supplementary_Table_S2
Supplementary Table S2: Samples included in the multi-parental panel, sAUDPC values from the field phenotyping, and predicted phenotypic values, letter coding of the pedigree, indicator of the generation, as well as all genotyping available for the panel.
Variable_title	Variable_detail
Sample name	Sample name, indicating the breeding line (A24 code), the row on the field (r) and the individual plant in that row (p)
Observed sAUDPC	Observed sAUDPC values from the field phenotyping
Predicted sAUDPC	Predicted sAUDPC scores from the genomic prediction model
Pedigree	Pedigree of the advanced breeding lines. Letters indicate parental genotypes present in the pedigree. Letter codes of the same number indicate they originate from the same mother plant, while different numbers indicate that the respective progeny has the same background, but comes from a different mother plants
Generation	Generation of the advanced breeding line on the field 2024
Predicted sAUDPC	Predicted sAUDPC scores from the genomic prediction model
Lalb_Chr01_200256 - Lalb_Chr25_1235520	Allelic state at each SNP loci indicated at the column name. R - homozygous for the reference allele; H - heterozygous; A - homozygous for the alternative allele
Sample name	Observed sAUDPC	Predicted sAUDPC	Pedigree	Generation	Lalb_Chr01_200256	Lalb_Chr01_2016496	Lalb_Chr01_3872625	Lalb_Chr01_5313239	Lalb_Chr02_1205897	Lalb_Chr02_1206604	Lalb_Chr02_12712973	Lalb_Chr02_13799282	Lalb_Chr02_16426762	Lalb_Chr02_550648	Lalb_Chr02_635814	Lalb_Chr02_635814	Lalb_Chr04_11240361	Lalb_Chr04_13226565	Lalb_Chr04_16724499	Lalb_Chr04_2315230	Lalb_Chr04_2893221	Lalb_Chr04_7646826	Lalb_Chr05_2957601	Lalb_Chr06_15671752	Lalb_Chr06_16829262	Lalb_Chr06_2629006	Lalb_Chr06_7243029	Lalb_Chr06_7277188	Lalb_Chr06_7349762	Lalb_Chr08_11779503	Lalb_Chr10_1123672	Lalb_Chr10_1124227	Lalb_Chr10_13364957	Lalb_Chr10_14818778	Lalb_Chr10_15808902	Lalb_Chr10_15843202	Lalb_Chr10_16065293	Lalb_Chr10_16452923	Lalb_Chr11_17257805	Lalb_Chr11_19513374	Lalb_Chr13_1290755	Lalb_Chr14_14436450	Lalb_Chr14_5528754	Lalb_Chr14_5767816	Lalb_Chr14_9031766	Lalb_Chr15_15474439	Lalb_Chr15_1604157	Lalb_Chr16_5833030	Lalb_Chr17_12741476
A24_01_r95_p01	5.75	4.12869	AB_06	F5	H	R	R	R	R	R	R	R	A	R	R	R	A	R	R	R	A	R	R	R	A	A	A	A	A	A	H	R	R	R	R	R	R	A	R	R	R	A	R	R	R	R	R	H	R
A24_01_r95_p02	5.95	4.48633	AB_06	F5	R	R	R	R	R	R	R	R	A	R	R	R	A	R	R	R	A	R	R	R	H	A	A	A	A	A	H	R	R	R	R	R	R	A	R	R	R	A	R	R	R	R	R	H	R
A24_01_r95_p03	5.95	4.12869	AB_06	F5	H	R	R	R	R	R	R	R	A	NA	R	R	A	R	R	R	A	R	R	R	A	A	A	A	A	A	H	R	R	R	R	R	R	A	R	R	R	A	R	R	R	R	R	H	R
A24_01_r95_p04	5.3	4.6666	AB_06	F5	R	R	R	R	R	R	R	R	A	R	R	R	A	R	R	R	A	R	R	R	R	A	A	A	A	A	H	R	R	R	R	R	NA	A	R	R	R	A	R	R	R	R	R	H	R
A24_02_r71_p02	5.35	4.61667	AB_04	F5	R	R	R	R	R	R	R	R	A	NA	NA	NA	A	R	NA	R	A	R	NA	R	NA	A	A	A	A	A	H	R	R	R	R	R	R	A	R	R	R	A	R	R	R	R	R	H	R
A24_02_r71_p03	4.55	4.49866	AB_04	F5	R	R	R	R	R	R	R	R	A	NA	R	R	A	R	R	R	A	R	R	R	A	A	A	A	A	A	H	R	R	R	R	R	H	A	R	R	R	A	R	R	R	R	R	H	R
A24_02_r71_p04	4.4	4.25537	AB_04	F5	H	R	R	R	R	R	R	R	A	R	R	R	A	H	R	R	A	R	R	R	A	A	A	A	A	A	H	R	R	R	R	R	R	A	R	R	R	A	R	R	R	R	R	H	R
A24_02_r71_p05	4.45	4.50693	AB_04	F5	R	R	R	R	R	R	R	R	A	R	R	R	A	R	R	R	A	R	R	R	A	A	A	A	A	A	NA	R	R	R	R	R	R	A	R	R	R	A	R	R	R	R	R	H	R
A24_03_r02_p01	6.45	4.34821	AB_01	F5	R	R	R	R	R	R	R	R	A	NA	NA	NA	A	R	NA	R	A	R	NA	R	A	A	A	A	A	A	H	R	R	R	R	R	R	A	R	R	R	A	R	R	R	R	R	H	R
A24_03_r02_p03	4.65	4.49866	AB_01	F5	R	R	R	R	R	R	R	R	A	NA	R	R	A	R	R	R	A	R	R	R	A	A	A	A	A	A	H	R	R	R	R	R	R	A	R	R	R	A	R	R	R	R	R	H	R
A24_03_r02_p04	4.85	4.295	AB_01	F5	H	R	R	R	R	R	R	R	A	NA	R	R	A	R	R	R	A	R	R	R	A	A	A	A	A	A	H	R	R	R	R	R	NA	A	R	R	NA	A	R	R	R	R	R	H	R
A24_03_r02_p05	4.1	4.49866	AB_01	F5	R	R	R	R	R	R	R	R	A	R	R	R	A	R	R	R	A	R	R	R	A	A	A	A	A	A	H	R	R	R	R	R	R	A	R	R	R	A	R	R	R	R	R	H	R
A24_04_r32_p01	7.85	4.6792	DH	F5	R	R	R	R	A	A	R	R	A	NA	NA	NA	R	R	NA	R	A	R	NA	R	R	A	A	A	A	R	H	R	R	R	R	NA	R	A	R	A	R	NA	A	R	R	A	R	NA	R
A24_04_r32_p02	5.3	4.82965	DH	F5	R	R	R	R	A	A	R	R	A	A	R	R	R	R	R	R	A	R	R	R	R	A	A	A	A	R	H	R	R	R	R	R	R	A	R	A	R	H	A	R	R	A	R	H	R
A24_04_r32_p03	5.55	4.83819	DH	F5	R	R	R	R	A	A	R	R	A	A	R	R	R	R	R	R	A	R	R	R	R	NA	NA	A	NA	NA	NA	R	R	R	R	R	NA	A	R	A	R	H	A	R	R	A	R	H	R
A24_05_r86_p01	6.5	3.9435	DH	F5	H	R	R	R	A	A	R	R	A	NA	NA	NA	R	R	NA	R	A	R	NA	NA	R	A	A	A	NA	R	NA	H	R	A	R	NA	NA	NA	R	NA	R	NA	A	R	NA	A	R	H	R
A24_05_r86_p02	5.35	3.86902	DH	F5	A	NA	R	R	A	A	R	R	A	NA	NA	NA	R	R	NA	R	NA	R	NA	R	NA	A	A	A	A	R	H	R	R	R	R	R	R	A	R	NA	R	H	A	R	R	A	NA	H	R
A24_05_r86_p03	6.1	4.71856	DH	F5	R	R	R	NA	A	A	R	R	A	A	R	R	R	R	R	R	A	R	R	R	R	A	A	A	NA	NA	H	R	R	H	R	R	NA	R	NA	A	NA	H	A	R	R	A	R	H	R
A24_05_r86_p04	5.65	4.62883	DH	F5	R	R	R	R	A	A	R	R	A	A	R	R	R	R	R	R	A	R	R	R	R	A	A	A	A	R	H	R	R	H	R	R	R	R	R	A	R	H	A	R	R	A	R	H	R
A24_06_r92_p02	4.85	5.31809	DKI	F6	R	R	A	R	R	A	A	A	A	NA	R	R	R	H	A	A	R	R	R	R	R	R	H	R	R	A	A	A	A	A	R	R	R	R	R	A	R	H	A	R	R	A	R	H	R
A24_06_r92_p03	5	5.42169	DKI	F6	R	R	A	R	R	A	A	A	A	R	R	R	R	A	A	A	R	A	R	R	R	R	H	R	NA	A	A	A	A	A	R	R	R	R	R	A	R	H	A	R	R	A	R	H	R
A24_06_r92_p04	4.65	5.51276	DKI	F6	R	R	A	R	R	A	A	A	A	R	R	R	R	H	A	A	R	H	R	R	R	R	H	R	R	A	A	A	H	A	R	R	R	R	R	A	R	H	A	R	R	A	R	H	R
A24_06_r92_p05	4.8	5.18387	DKI	F6	R	R	A	R	R	A	A	A	A	R	R	R	R	H	A	A	R	A	R	R	R	NA	NA	R	NA	NA	NA	A	A	A	R	R	NA	R	R	A	R	H	A	R	R	A	R	H	R
A24_07_r80_p02	5.5	4.21345	ABG	F5	R	R	R	R	R	R	R	R	R	NA	R	R	R	R	NA	R	A	R	R	R	H	NA	NA	A	NA	NA	NA	R	R	R	R	R	NA	R	R	R	R	A	R	R	R	R	A	H	A
A24_07_r80_p04	6.45	3.83796	ABG	F5	R	R	R	R	A	A	R	R	R	A	R	R	R	R	R	R	A	R	R	R	H	A	A	A	A	A	H	R	R	R	R	R	R	R	R	R	R	A	R	R	R	R	A	H	A
A24_07_r80_p05	7.05	3.87112	ABG	F5	R	R	R	R	H	H	R	R	R	NA	R	R	R	R	NA	R	A	R	NA	R	H	A	A	A	A	A	H	R	R	R	R	R	R	R	R	R	R	A	R	R	R	R	A	H	A
A24_07_r80_p06	4.75	4.34499	ABG	F5	R	R	R	R	R	R	R	R	R	R	R	R	R	R	R	R	A	R	R	R	H	A	A	A	A	A	H	R	R	R	R	R	R	R	R	R	R	A	R	R	R	R	A	H	A
A24_08_r23_p01	5.1	4.38508	ABDG_02	F6	H	R	H	R	R	R	R	R	R	A	R	R	R	A	R	R	R	R	A	R	R	A	H	R	R	R	H	R	R	R	A	R	R	R	R	R	R	A	R	R	R	A	R	H	R
A24_08_r23_p02	5.2	4.47733	ABDG_02	F6	R	R	H	R	R	R	R	R	R	A	R	R	NA	A	R	R	R	R	A	R	R	A	H	R	R	R	H	R	R	NA	A	R	R	R	R	R	R	A	R	R	R	A	R	H	R
A24_08_r23_p04	5.55	4.68363	ABDG_02	F6	R	R	A	R	R	R	R	R	R	A	R	R	R	A	R	R	R	R	A	R	R	A	H	H	R	R	H	R	R	R	A	R	R	R	R	R	R	A	R	R	R	A	R	H	NA
A24_08_r23_p05	6.05	4.48261	ABDG_02	F6	R	R	R	R	R	R	R	R	R	A	R	R	R	A	R	R	R	R	A	R	R	A	H	R	R	R	NA	R	R	R	A	R	R	R	R	R	R	A	R	R	R	A	R	H	R
A24_09_r56_p01	8.85	5.02593	ABDG_05	F6	R	R	H	R	R	R	R	R	R	A	R	R	A	A	R	R	R	R	R	R	R	A	H	H	R	R	NA	R	R	R	A	R	R	R	R	R	R	A	R	R	A	A	H	H	R
A24_09_r56_p04	5.75	5.04888	ABDG_05	F6	R	R	A	R	R	R	R	R	R	A	R	R	A	A	R	R	R	R	R	R	R	NA	H	R	R	R	H	R	R	R	A	R	R	R	R	R	R	A	R	R	A	A	H	H	R
A24_09_r56_p05	7.9	5.0165	ABDG_05	F6	R	R	H	R	R	R	R	R	R	A	R	R	A	A	R	R	R	R	R	R	R	A	H	H	R	R	H	R	R	R	A	R	R	R	R	R	R	A	R	R	H	A	H	H	R
A24_09_r56_p06	4.4	5.09967	ABDG_05	F6	R	R	H	R	R	R	R	R	R	A	R	R	A	A	R	R	R	R	R	R	R	A	A	A	R	R	H	R	R	R	A	R	R	R	R	R	R	A	R	R	H	A	H	H	R
A24_10_r59_p01	5.7	4.43688	ABDG_06	F6	A	R	R	R	R	R	R	R	R	A	R	R	R	A	R	R	A	R	R	R	R	A	H	R	R	R	H	R	R	R	R	R	R	A	R	R	R	A	R	R	R	A	A	H	R
A24_10_r59_p03	5.8	4.43688	ABDG_06	F6	A	R	R	R	R	R	R	R	R	A	R	R	R	A	R	R	A	R	R	R	R	A	H	R	R	R	H	R	R	R	R	R	R	A	R	R	R	A	R	R	R	A	A	H	R
A24_10_r59_p04	7.2	4.43688	ABDG_06	F6	A	R	R	R	R	R	R	R	R	A	R	R	R	A	R	R	A	R	R	R	R	A	H	R	R	R	H	R	R	R	R	R	R	A	R	R	R	A	R	R	R	A	A	H	R
A24_10_r59_p05	7.2	4.43688	ABDG_06	F6	A	R	R	R	R	R	R	R	R	A	R	R	R	A	R	R	A	R	R	R	R	A	H	R	R	R	H	R	R	R	R	R	R	A	R	R	R	A	R	R	R	A	A	H	R
A24_11_r53_p01	9	4.05732	ABDG_03	F5	A	R	R	R	R	R	R	R	R	A	R	R	NA	A	R	R	A	R	R	R	R	A	H	R	R	R	NA	R	R	NA	R	R	R	A	R	R	R	A	R	R	R	A	A	H	NA
A24_11_r53_p02	8.85	4.19976	ABDG_03	F5	A	R	R	R	R	R	R	R	NA	A	R	R	R	A	R	R	A	R	R	R	R	A	H	R	R	R	H	R	R	R	R	R	R	A	NA	R	R	A	R	R	H	A	A	H	R
A24_11_r53_p03	8.6	4.34749	ABDG_03	F5	A	R	R	R	R	R	R	R	R	A	R	R	R	A	R	R	A	R	R	R	R	A	H	H	NA	R	H	R	R	R	R	R	R	A	R	R	R	A	R	R	H	A	A	H	R
A24_11_r53_p04	8.6	4.16972	ABDG_03	F5	A	R	R	R	R	R	R	R	NA	A	R	R	R	A	R	NA	A	R	R	R	R	A	H	R	NA	R	H	R	R	R	NA	R	R	A	R	R	R	A	R	R	H	A	A	H	R
A24_12_r20_p03	7.95	4.47785	ABDG_01	F6	A	R	R	R	R	R	R	R	R	A	R	R	R	A	R	R	A	R	R	R	R	A	H	R	R	R	H	R	R	R	NA	R	R	A	R	R	R	A	R	R	R	NA	R	H	R
A24_12_r20_p04	9	4.50492	ABDG_01	F6	A	R	R	R	R	R	R	R	R	A	R	R	R	A	R	R	A	R	R	R	R	A	H	R	R	R	H	R	R	R	A	R	R	A	R	R	R	A	R	R	R	A	R	H	R
A24_12_r20_p05	7.65	4.5743	ABDG_01	F6	A	R	NA	R	R	R	R	R	R	A	R	R	R	A	R	R	A	R	R	R	R	A	H	R	R	R	H	R	R	R	A	R	R	A	R	R	R	A	R	R	R	A	R	H	R
A24_12_r20_p06	8.85	4.47853	ABDG_01	F6	A	R	R	R	R	R	R	R	NA	A	R	R	R	A	R	R	A	R	R	R	R	A	H	R	R	R	NA	R	R	R	NA	R	R	A	R	R	R	A	R	R	R	NA	R	H	R
A24_13_r14_p01	5.6	3.66752	CX	F4	R	A	R	R	R	R	R	NA	A	H	R	R	A	H	R	R	A	R	A	R	A	R	H	R	R	R	NA	R	R	R	A	H	A	A	R	R	R	A	R	R	R	R	R	H	R
A24_13_r14_p02	5.25	3.79958	CX	F4	H	A	R	R	R	R	R	R	A	NA	R	R	A	R	NA	R	A	R	NA	R	A	R	H	R	R	R	H	R	R	R	A	NA	A	A	R	R	R	A	R	R	R	H	R	H	R
A24_13_r14_p03	5.1	3.71152	CX	F4	R	A	R	R	R	R	R	R	A	R	R	R	A	R	R	R	A	R	A	R	A	R	H	R	R	R	H	H	R	R	A	A	A	A	R	R	R	A	R	R	R	A	R	H	R
A24_13_r14_p04	5.5	3.65977	CX	F4	R	A	R	R	R	R	R	R	A	R	R	R	A	R	R	R	A	R	A	R	A	R	H	R	R	R	H	R	R	R	A	A	A	A	R	R	R	A	R	R	R	H	R	H	R
A24_14_r35_p01	4.6	4.83821	AB_03	F5	H	R	A	R	R	A	R	A	R	A	R	R	A	A	R	H	R	NA	R	R	R	A	A	A	A	A	A	A	H	R	R	R	R	A	R	R	R	H	A	R	R	A	R	H	R
A24_14_r35_p02	4.8	5.36077	AB_03	F5	R	R	A	R	R	A	R	A	R	A	R	R	A	A	R	H	R	A	R	R	R	A	A	A	A	A	A	A	R	R	R	R	R	A	R	R	R	H	A	R	R	A	R	H	R
A24_14_r35_p03	5.25	5.26868	AB_03	F5	R	R	A	R	R	A	R	A	R	A	R	R	A	A	R	A	R	A	R	R	NA	A	A	A	A	A	A	A	R	R	R	R	R	A	R	R	R	H	A	R	R	A	R	H	R
A24_15_r05_p01	4.6	4.38109	AB_02	F5	H	A	H	R	A	A	R	R	A	A	R	R	R	A	R	R	R	R	R	R	A	A	H	R	R	A	NA	R	R	R	A	A	A	A	R	R	R	A	A	R	R	A	R	H	R
A24_15_r05_p02	5.9	4.05388	AB_02	F5	A	R	H	R	A	A	R	R	A	A	R	R	R	A	R	R	A	R	R	NA	A	A	H	R	R	A	NA	NA	R	R	A	A	A	A	R	R	R	A	A	R	NA	A	R	H	R
A24_15_r05_p03	4.05	4.13703	AB_02	F5	H	A	R	R	H	A	R	R	A	NA	NA	NA	R	A	NA	R	R	R	NA	R	A	A	H	R	R	A	H	R	R	R	A	NA	A	A	R	R	R	A	A	R	R	A	R	NA	R
A24_15_r05_p04	4.8	4.67774	AB_02	F5	R	R	A	R	A	A	R	R	A	A	R	R	R	A	R	R	R	R	R	R	A	A	H	R	R	A	H	R	R	R	R	R	R	A	R	R	R	A	A	R	R	A	R	H	R
A24_16_r77_p01	5.5	4.7261	AB_05	F5	H	H	R	R	R	R	R	R	A	A	R	R	R	A	R	R	R	R	R	R	A	A	H	R	NA	A	H	R	R	R	H	R	R	A	R	R	R	A	A	R	R	A	R	H	R
A24_16_r77_p02	5.7	4.98247	AB_05	F5	R	R	R	R	R	R	R	R	A	A	R	R	R	A	R	R	R	R	R	NA	A	A	H	R	R	H	H	R	R	R	R	R	R	A	R	R	R	A	A	R	R	A	R	H	R
A24_16_r77_p04	6.35	4.77931	AB_05	F5	R	H	R	R	R	R	R	R	A	NA	R	R	R	A	NA	R	R	R	NA	NA	A	A	H	R	R	H	H	R	R	R	R	R	R	A	R	R	R	A	A	R	R	A	R	H	R
A24_16_r77_p05	5.45	4.98247	AB_05	F5	R	R	R	R	R	R	R	R	A	A	R	R	R	A	R	R	R	R	R	NA	A	A	H	R	R	H	H	R	R	R	R	R	R	A	R	R	R	A	A	R	R	A	R	H	R
A24_17_r68_p01	4.85	3.84092	EJ_01	F5	R	NA	R	R	A	A	R	R	A	A	R	R	A	R	R	A	R	R	H	R	R	A	H	R	R	A	NA	R	R	A	R	R	R	H	R	R	R	H	R	R	R	A	R	H	R
A24_17_r68_p02	6.55	3.93572	EJ_01	F5	R	R	R	R	H	H	R	R	A	A	R	R	NA	R	R	A	H	R	A	R	R	A	H	R	R	A	NA	R	R	NA	R	R	R	R	R	R	R	H	H	R	R	A	R	H	NA
A24_17_r68_p03	4.9	3.60307	EJ_01	F5	R	R	R	R	A	A	R	R	A	A	R	R	A	R	R	A	R	R	A	R	R	A	H	R	R	A	H	R	R	A	R	R	R	R	R	R	R	H	R	R	R	A	R	H	R
A24_17_r68_p05	4.95	3.53184	EJ_01	F5	R	R	R	R	A	A	R	R	A	A	R	R	A	R	R	A	H	R	A	R	R	A	H	R	NA	NA	H	R	R	A	R	R	NA	R	R	R	R	H	R	R	R	A	R	H	R
A24_18_r74_p01	5.25	3.46061	EJ_02	F6	R	R	R	R	A	A	R	R	A	A	R	R	A	R	R	R	A	R	A	R	R	A	H	R	R	A	H	R	R	A	R	R	R	R	R	R	R	H	R	R	R	A	R	H	R
A24_18_r74_p02	5.15	3.46061	EJ_02	F6	R	R	R	R	A	A	R	R	A	A	R	R	A	R	R	R	A	R	A	R	R	A	H	R	R	NA	H	R	R	A	R	R	R	R	R	R	R	H	R	R	R	A	R	H	R
A24_18_r74_p03	6.1	3.46061	EJ_02	F6	R	R	R	R	A	A	R	R	A	A	R	R	A	R	R	R	A	R	A	R	R	A	H	R	R	H	H	R	R	A	R	R	R	R	R	R	R	H	R	R	R	A	R	H	R
A24_18_r74_p04	5.35	3.46061	EJ_02	F6	R	R	R	R	A	A	R	R	A	A	R	R	A	R	R	R	A	R	A	NA	R	A	H	R	R	R	H	R	R	A	R	R	R	R	R	R	R	H	R	R	R	A	R	H	R
A24_19_r83_p01	4.9	3.52978	EJ_03	F6	R	R	R	R	A	A	R	R	A	A	R	R	A	R	R	R	A	R	A	R	R	A	H	R	R	A	NA	R	R	A	R	R	R	R	R	R	R	H	R	R	R	A	R	H	R
A24_19_r83_p02	5.85	3.52978	EJ_03	F6	R	R	R	R	A	A	R	R	A	A	R	R	A	R	R	R	A	R	A	R	R	A	H	R	R	A	NA	R	R	A	R	R	R	R	R	R	R	H	R	R	R	A	R	H	R
A24_19_r83_p03	6.85	3.46061	EJ_03	F6	R	R	R	R	A	A	R	R	A	A	R	R	A	R	R	R	A	R	A	NA	R	A	H	R	R	A	H	R	R	A	R	R	R	R	R	R	R	H	R	R	R	A	R	H	R
A24_19_r83_p04	5.35	3.46774	EJ_03	F6	R	R	R	R	A	A	R	R	H	A	R	R	A	R	R	R	A	R	A	NA	R	A	H	R	R	NA	H	R	R	A	R	R	R	R	R	R	R	H	R	R	R	A	R	H	R
A24_20_r38_p01	4.6	5.21253	DEI	F5	R	A	A	A	H	R	A	A	R	R	R	R	H	R	R	R	A	R	R	R	R	A	H	R	H	R	H	R	R	H	R	R	R	A	A	R	R	A	R	R	R	A	R	H	R
A24_20_r38_p02	5.35	5.48193	DEI	F5	R	A	A	A	R	R	A	A	R	R	R	R	R	R	R	R	A	R	R	R	R	A	H	R	R	R	H	R	NA	R	R	R	R	A	A	R	R	A	R	R	R	A	R	H	R
A24_20_r38_p03	4.85	5.68487	DEI	F5	R	A	A	A	R	R	A	A	R	R	R	R	R	R	R	R	A	R	R	R	R	A	H	R	H	R	H	R	R	R	R	R	R	A	A	H	R	A	R	R	R	A	R	H	R
A24_20_r38_p05	6.05	4.70156	DEI	F5	R	R	R	R	A	A	R	R	H	A	R	R	R	R	R	R	A	R	R	R	R	A	A	A	A	R	H	R	R	R	R	R	R	A	R	H	R	H	A	R	R	A	R	H	R
A24_21_r17_p01	5.7	4.89398	DEF_01	F5	R	R	A	NA	A	H	R	R	R	H	R	R	R	A	R	R	A	R	R	R	R	A	H	R	R	A	H	R	R	H	R	R	R	R	R	H	R	A	A	R	R	A	R	H	R
A24_21_r17_p02	5.1	4.42495	DEF_01	F5	A	R	A	A	A	A	R	R	H	R	R	R	R	A	R	R	A	R	R	R	R	A	H	R	R	A	NA	R	R	H	R	R	R	H	R	H	R	A	A	R	R	A	R	H	A
A24_21_r17_p03	6.3	5.06415	DEF_01	F5	R	R	A	A	A	A	R	R	R	R	R	R	R	A	R	R	A	R	R	NA	R	A	H	R	R	A	H	R	R	H	R	R	R	H	R	A	R	A	A	R	R	A	R	H	NA
A24_21_r17_p04	6.8	5.08389	DEF_01	F5	R	R	A	A	A	A	R	R	R	R	R	R	R	A	R	R	A	R	R	NA	R	A	H	R	R	A	H	R	R	H	R	R	R	H	R	A	R	A	A	R	R	A	R	H	R
A24_22_r41_p01	4.6	4.67634	DEF_02	F5	R	R	A	R	A	A	R	R	R	R	R	R	R	A	R	R	A	R	R	NA	R	A	A	R	A	R	H	R	R	H	R	R	R	H	A	R	R	A	A	R	R	A	R	H	A
A24_22_r41_p03	5.7	4.67634	DEF_02	F5	R	R	A	R	A	A	R	R	R	R	R	R	R	A	R	R	A	R	R	R	R	A	A	R	A	R	H	R	R	H	R	R	R	H	A	R	R	A	A	R	R	A	R	H	A
A24_22_r41_p04	5.45	4.58424	DEF_02	F5	R	R	A	R	A	A	R	R	R	R	R	R	R	A	R	R	A	R	R	R	NA	A	A	R	A	R	H	R	R	H	R	R	R	H	A	R	R	A	A	R	R	A	R	H	A
A24_22_r41_p05	5.45	4.47269	DEF_02	F5	H	R	A	R	A	A	R	R	R	R	R	R	R	A	R	R	A	R	R	R	R	A	A	R	A	R	H	R	R	H	R	R	R	H	A	R	R	A	A	R	R	A	R	H	A
A24_23_r89_p01	5.65	4.09156	DEH	F5	R	A	R	R	A	A	A	A	R	R	R	R	R	A	R	R	A	R	A	R	R	A	H	R	R	R	NA	R	R	A	R	R	R	R	A	R	R	A	R	R	R	A	R	H	R
A24_23_r89_p02	6.15	4.43157	DEH	F5	R	A	NA	R	A	A	A	A	R	R	R	R	R	A	R	R	A	R	A	R	R	A	H	R	R	R	NA	R	R	A	R	R	R	R	A	A	R	A	R	R	NA	A	R	H	R
A24_23_r89_p05	6.55	4.15048	DEH	F5	R	A	R	R	A	A	A	A	H	NA	R	R	R	A	R	R	A	R	A	NA	R	A	H	R	R	R	H	R	R	A	R	R	R	R	A	H	R	A	R	R	R	A	R	H	R
A24_23_r89_p06	5.16	4.15761	DEH	F5	R	A	R	R	A	A	A	A	R	R	R	R	R	A	R	R	A	R	A	NA	R	NA	H	R	R	R	H	R	R	A	R	R	R	R	A	H	R	A	R	R	R	A	R	H	R
A24_24_r26_p02	4.9	4.34312	ABDG_03	F5	R	R	A	R	R	R	R	R	R	A	R	R	A	A	R	A	R	R	A	NA	R	A	H	H	R	R	H	R	R	R	A	R	R	NA	R	R	R	A	R	R	A	A	A	H	R
A24_24_r26_p03	5	4.40136	ABDG_03	F5	R	R	A	R	R	R	R	R	R	A	R	R	H	A	R	H	R	R	A	NA	R	A	H	H	NA	R	H	R	R	R	A	R	R	R	R	R	R	A	R	R	A	A	A	H	R
A24_24_r26_p04	5.35	4.49588	ABDG_03	F5	R	R	A	R	R	R	R	R	R	A	R	R	H	A	R	H	R	R	A	R	R	A	A	H	R	R	H	R	R	R	H	R	R	R	R	R	R	A	R	R	A	A	H	H	R
A24_24_r26_p05	6.1	4.40385	ABDG_03	F5	R	R	A	R	R	R	R	R	R	A	R	R	A	A	R	A	R	R	A	R	R	A	A	A	R	R	H	R	R	R	A	R	R	R	R	R	R	A	R	R	A	A	A	H	R
Amiga	5.2	4.64067			R	H	R	R	R	R	R	R	H	NA	NA	NA	H	R	NA	NA	H	NA	R	R	R	R	H	NA	NA	NA	H	R	R	R	A	R	H	NA	R	R	R	H	R	R	R	R	R	H	H
Frieda	4.81	4.53533			R	A	R	R	R	R	R	R	A	NA	NA	NA	A	R	NA	R	A	NA	R	R	R	NA	H	NA	NA	NA	H	R	R	R	A	R	A	NA	R	R	R	A	R	R	R	R	R	H	R
[truncated: 16 more columns]

## Sheet: Supplementary_Table_S3
Supplementary Table S3: Samples included in the multi-parental panel, estimated marginal means of phenotypic values from the climate chamber phenotyping, standard error and predicted phenotypic values as well as all genotyping available for the panel.
Variable_title	Variable_detail
Sample name	Sample name, indicating the breeding (A24 code), the row on the field (r) and the individual plant in that row (p) of the mother plant that`s seeds which were sown in the climate chamber trial of 2024
Observed sAUDPC	Estimated Marginal Means of the sAUDPC scores originating from the climate chamber phenotyping
SE	Standard Error of the estimated marginal means of the observed phenotypic scores
Statistical grouping	Statistical grouping of accessions from post-hoc analysis of results of the linear mixed model
Predicted sAUDPC	Predicted sAUDPC scores from the genomic prediction model
Lalb_Chr01_200256 - Lalb_Chr25_1235520	Allelic state at each SNP loci indicated at the column name. R - homozygous for the reference allele; H - heterozygous; A - homozygous for the alternative allele
Sample name	Observed sAUDPC (emmean)	SE	Statistical grouping	Predicted sAUDPC	Lalb_Chr01_200256	Lalb_Chr01_2016496	Lalb_Chr01_3872625	Lalb_Chr01_5313239	Lalb_Chr02_1205897	Lalb_Chr02_1206604	Lalb_Chr02_12712973	Lalb_Chr02_13799282	Lalb_Chr02_16426762	Lalb_Chr02_550648	Lalb_Chr02_635814	Lalb_Chr02_635814.1	Lalb_Chr04_11240361	Lalb_Chr04_13226565	Lalb_Chr04_16724499	Lalb_Chr04_2315230	Lalb_Chr04_2893221	Lalb_Chr04_7646826	Lalb_Chr05_2957601	Lalb_Chr06_15671752	Lalb_Chr06_16829262	Lalb_Chr06_2629006	Lalb_Chr06_7243029	Lalb_Chr06_7277188	Lalb_Chr06_7349762	Lalb_Chr08_11779503	Lalb_Chr10_1123672	Lalb_Chr10_1124227	Lalb_Chr10_13364957	Lalb_Chr10_14818778	Lalb_Chr10_15808902	Lalb_Chr10_15843202	Lalb_Chr10_16065293	Lalb_Chr10_16452923	Lalb_Chr11_17257805	Lalb_Chr11_19513374	Lalb_Chr13_1290755	Lalb_Chr14_14436450	Lalb_Chr14_5528754	Lalb_Chr14_5767816	Lalb_Chr14_9031766	Lalb_Chr15_15474439	Lalb_Chr15_1604157	Lalb_Chr16_5833030	Lalb_Chr17_12741476
A24_01_r95_p01	4.25595	0.274309	ab	4.38144	H	R	R	R	R	R	R	R	A	R	R	R	A	R	R	R	A	R	R	R	A	A	A	A	A	A	H	R	R	R	R	R	R	A	R	R	R	A	R	R	R	R	R	H	R
A24_02_r71_p05	4.35119	0.274309	ab	4.60531	R	R	R	R	R	R	R	R	A	R	R	R	A	R	R	R	A	R	R	R	A	A	A	A	A	A	NA	R	R	R	R	R	R	A	R	R	R	A	R	R	R	R	R	H	R
A24_03_r02_p05	3.95522	0.297806	a	4.59935	R	R	R	R	R	R	R	R	A	R	R	R	A	R	R	R	A	R	R	R	A	A	A	A	A	A	H	R	R	R	R	R	R	A	R	R	R	A	R	R	R	R	R	H	R
A24_05_r86_p04	4.10365	0.29781	ab	4.33115	R	R	R	R	A	A	R	R	A	A	R	R	R	R	R	R	A	R	R	R	R	A	A	A	A	R	H	R	R	H	R	R	R	R	R	A	R	H	A	R	R	A	R	H	R
A24_06_r92_p05	4.18369	0.297882	ab	5.00177	R	R	A	R	R	A	A	A	A	R	R	R	R	H	A	A	R	A	R	R	R	NA	NA	R	NA	NA	NA	A	A	A	R	R	NA	R	R	A	R	H	A	R	R	A	R	H	R
A24_07_r80_p06	3.96726	0.274309	a	4.31436	R	R	R	R	R	R	R	R	R	R	R	R	R	R	R	R	A	R	R	R	H	A	A	A	A	A	H	R	R	R	R	R	R	R	R	R	R	A	R	R	R	R	A	H	A
A24_08_r23_p01	4.57738	0.274309	ab	4.47387	H	R	H	R	R	R	R	R	R	A	R	R	R	A	R	R	R	R	A	R	R	A	H	R	R	R	H	R	R	R	A	R	R	R	R	R	R	A	R	R	R	A	R	H	R
A24_09_r56_p06	4.45536	0.274309	ab	4.95974	R	R	H	R	R	R	R	R	R	A	R	R	A	A	R	R	R	R	R	R	R	A	A	A	R	R	H	R	R	R	A	R	R	R	R	R	R	A	R	R	H	A	H	H	R
A24_13_r14_p02	4.97024	0.274309	ab	4.10814	H	A	R	R	R	R	R	R	A	NA	R	R	A	R	NA	R	A	R	NA	R	A	R	H	R	R	R	H	R	R	R	A	NA	A	A	R	R	R	A	R	R	R	H	R	H	R
A24_14_r35_p01	4.10896	0.297807	ab	4.54566	H	R	A	R	R	A	R	A	R	A	R	R	A	A	R	H	R	NA	R	R	R	A	A	A	A	A	A	A	H	R	R	R	R	A	R	R	R	H	A	R	R	A	R	H	R
A24_15_r05_p03	4.3929	0.377585	ab	4.15983	H	A	R	R	H	A	R	R	A	NA	NA	NA	R	A	NA	R	R	R	NA	R	A	A	H	R	R	A	H	R	R	R	A	NA	A	A	R	R	R	A	A	R	R	A	R	NA	R
A24_16_r77_p02	4.25233	0.330021	ab	4.85453	R	R	R	R	R	R	R	R	A	A	R	R	R	A	R	R	R	R	R	NA	A	A	H	R	R	H	H	R	R	R	R	R	R	A	R	R	R	A	A	R	R	A	R	H	R
A24_17_r68_p01	4.07143	0.274309	a	3.83232	R	NA	R	R	A	A	R	R	A	A	R	R	A	R	R	A	R	R	H	R	R	A	H	R	R	A	NA	R	R	A	R	R	R	H	R	R	R	H	R	R	R	A	R	H	R
A24_18_r74_p01	3.83726	0.297882	a	3.56628	R	R	R	R	A	A	R	R	A	A	R	R	A	R	R	R	A	R	A	R	R	A	H	R	R	A	H	R	R	A	R	R	R	R	R	R	R	H	R	R	R	A	R	H	R
A24_19_r83_p01	4.15774	0.274309	ab	3.61942	R	R	R	R	A	A	R	R	A	A	R	R	A	R	R	R	A	R	A	R	R	A	H	R	R	A	NA	R	R	A	R	R	R	R	R	R	R	H	R	R	R	A	R	H	R
A24_20_r38_p01	4.52964	0.297881	ab	5.09224	R	A	A	A	H	R	A	A	R	R	R	R	H	R	R	R	A	R	R	R	R	A	H	R	H	R	H	R	R	H	R	R	R	A	A	R	R	A	R	R	R	A	R	H	R
A24_21_r17_p02	4.86012	0.274309	ab	4.54174	A	R	A	A	A	A	R	R	H	R	R	R	R	A	R	R	A	R	R	R	R	A	H	R	R	A	NA	R	R	H	R	R	R	H	R	H	R	A	A	R	R	A	R	H	A
A24_22_r41_p01	4.80655	0.274309	ab	4.74781	R	R	A	R	A	A	R	R	R	R	R	R	R	A	R	R	A	R	R	NA	R	A	A	R	A	R	H	R	R	H	R	R	R	H	A	R	R	A	A	R	R	A	R	H	A
A24_23_r89_p06	5.00833	0.274309	ab	4.17253	R	A	R	R	A	A	A	A	R	R	R	R	R	A	R	R	A	R	A	NA	R	NA	H	R	R	R	H	R	R	A	R	R	R	R	A	H	R	A	R	R	R	A	R	H	R
A24_24_r26_p03	4.375	0.274309	ab	4.43985	R	R	A	R	R	R	R	R	R	A	R	R	H	A	R	H	R	R	A	NA	R	A	H	H	NA	R	H	R	R	R	A	R	R	R	R	R	R	A	R	R	A	A	A	H	R
Amiga	5.28962	0.23268	b	4.64067	R	H	R	R	R	R	R	R	H	NA	NA	NA	H	R	NA	NA	H	NA	R	R	R	R	H	NA	NA	NA	H	R	R	R	A	R	H	NA	R	R	R	H	R	R	R	R	R	H	H
Frieda	4.66966	0.223066	ab	4.53533	R	A	R	R	R	R	R	R	A	NA	NA	NA	A	R	NA	R	A	NA	R	R	R	NA	H	NA	NA	NA	H	R	R	R	A	R	A	NA	R	R	R	A	R	R	R	R	R	H	R
[truncated: 16 more columns]

## Sheet: Supplementary_Table_S4
Supplementary Table S4: Samples included in the biparental panel, phenotypic values from a single late-season field phenotyping, and predicted phenotypic values, as well as all genotyping available for the panel.
Variable_title	Variable_detail
Sample	Sample name, indicating the generation (F3), the row on the field (r) and the individual plant in that row (p)
Parental line	Code of the F2 parental plant
Observed anthracnose score	Observed anthracnose score from a single field phenotyping
Predicted anthracnose score	Predicted anthracnose score from the genomic prediction model
Lalb_Chr01_200256 - Lalb_Chr25_1235520	Allelic state at each SNP loci indicated at the column name. R - homozygous for the reference allele; H - heterozygous; A - homozygous for the alternative allele
Sample name	Parental line	Observed anthracnose score	Predicted anthracnose score	Lalb_Chr01_200256	Lalb_Chr01_2016496	Lalb_Chr01_3872625	Lalb_Chr01_5313239	Lalb_Chr02_1205897	Lalb_Chr02_1206604	Lalb_Chr02_12712973	Lalb_Chr02_13799282	Lalb_Chr02_16426762	Lalb_Chr02_550648	Lalb_Chr02_635814	Lalb_Chr04_11240361	Lalb_Chr04_13226565	Lalb_Chr04_16724499	Lalb_Chr04_2315230	Lalb_Chr04_2893221	Lalb_Chr04_7646826	Lalb_Chr05_2957601	Lalb_Chr06_15671752	Lalb_Chr06_16829262	Lalb_Chr06_2629006	Lalb_Chr06_7243029	Lalb_Chr06_7277188	Lalb_Chr06_7349762	Lalb_Chr08_11779503	Lalb_Chr10_1123672	Lalb_Chr10_1124227	Lalb_Chr10_13364957	Lalb_Chr10_14818778	Lalb_Chr10_15808902	Lalb_Chr10_15843202	Lalb_Chr10_16065293	Lalb_Chr10_16452923	Lalb_Chr11_17257805	Lalb_Chr11_19513374	Lalb_Chr13_1290755	Lalb_Chr14_14436450	Lalb_Chr14_5528754	Lalb_Chr14_5767816	Lalb_Chr14_9031766	Lalb_Chr15_15474439	Lalb_Chr15_1604157	Lalb_Chr16_5833030	Lalb_Chr17_12741476	Lalb_Chr17_12906605	Lalb_Chr17_14796740
F3_01_r01_p08	F2_r153_10	4.5	4.60797	R	R	A	R	R	R	R	R	H	R	R	R	R	R	R	A	R	R	R	R	H	H	R	H	R	H	R	R	R	A	R	A	R	R	R	R	H	R	R	R	R	A	H	A	H	R
F3_01_r02_p03	F2_r158_05	8	4.30621	R	H	R	R	R	R	R	R	A	R	R	A	R	R	R	R	R	R	R	R	R	H	R	R	R	H	R	R	R	A	R	A	R	R	R	R	H	R	R	R	H	R	A	A	H	R
F3_01_r02_p05	F2_r158_05	7	4.30084	R	H	R	R	R	R	R	R	A	R	R	A	R	R	R	R	R	R	R	R	A	H	R	H	R	H	R	R	R	H	R	R	R	R	R	R	H	R	R	R	H	R	H	A	H	R
F3_01_r03_p02	F2_r156_05	4.5	4.67433	R	H	H	R	R	R	R	R	R	R	R	A	R	R	R	R	R	R	R	R	R	H	R	R	R	H	R	R	R	A	R	A	R	R	R	R	A	R	R	R	H	R	A	R	R	R
F3_01_r03_p03	F2_r156_05	4	4.68732	R	H	H	R	R	R	R	R	R	R	R	A	R	R	R	A	R	R	R	R	H	H	R	R	R	H	R	R	R	A	R	A	R	R	R	R	A	R	R	R	A	R	A	R	R	R
F3_01_r04_p04	F2_r156_05	6	4.81113	R	H	A	R	R	R	NA	R	R	R	R	H	NA	R	R	H	R	R	R	R	A	H	R	R	R	H	R	R	R	A	R	A	R	R	R	R	A	R	R	R	H	R	A	R	R	R
F3_01_r04_p05	F2_r156_05	5.5	4.62047	R	H	H	R	R	NA	NA	R	R	R	R	A	NA	R	R	R	R	R	R	R	A	H	R	R	R	H	R	R	R	A	R	A	R	R	R	R	A	R	R	R	R	R	A	R	R	R
F3_01_r04_p08	F2_r156_05	4.5	4.47488	R	H	R	R	R	R	NA	R	R	R	R	H	NA	R	R	R	R	R	R	R	H	H	R	R	R	H	R	R	R	A	R	A	R	R	R	R	A	R	R	R	H	R	A	R	R	R
F3_01_r04_p09	F2_r156_05	4.5	4.74796	R	H	H	R	R	R	R	R	R	R	R	A	R	R	R	R	R	R	R	R	R	H	R	R	R	H	R	R	R	A	R	A	R	R	R	R	A	R	R	R	A	R	A	R	R	R
F3_01_r05_p04	F2_r156_05	5	4.65419	R	R	A	R	R	R	R	R	R	R	R	A	R	R	R	NA	R	R	R	R	H	H	R	NA	R	H	R	R	R	A	R	NA	R	R	R	R	A	R	R	R	A	R	A	R	R	R
F3_01_r05_p10	F2_r156_05	5	4.57761	R	H	H	R	R	R	R	R	R	R	R	R	R	R	R	H	R	R	R	R	H	H	R	R	R	H	R	R	R	A	R	A	R	R	R	R	A	R	R	R	R	R	A	R	R	R
F3_01_r06_p03	F2_r160_10	5.5	4.34889	R	R	R	R	R	R	R	R	R	R	R	A	R	R	R	A	R	R	R	R	A	A	R	A	R	H	R	R	R	A	R	A	R	R	R	R	H	R	R	R	H	R	H	A	H	R
F3_01_r06_p04	F2_r160_10	4	4.51661	R	R	H	R	R	R	R	R	R	R	R	A	R	R	R	H	R	R	R	R	A	A	R	A	R	H	R	R	R	A	R	A	R	R	R	R	H	R	R	R	A	R	H	H	H	R
F3_01_r06_p06	F2_r160_10	6	4.3131	R	R	R	R	R	R	R	R	R	R	R	A	R	R	R	A	R	R	R	R	A	A	R	A	R	H	R	R	R	A	R	A	R	R	R	R	H	R	R	R	A	H	H	H	H	R
F3_01_r07_p01	F2_r161_05	6	4.79443	R	R	A	R	R	R	R	R	H	R	R	R	R	R	R	H	R	R	R	R	H	H	R	R	R	H	R	R	R	A	R	A	R	R	R	R	H	R	R	R	H	R	A	H	H	R
F3_01_r07_p05	F2_r161_05	6.5	4.88884	R	R	A	R	R	R	R	R	H	R	R	H	R	R	R	R	R	R	R	R	R	H	R	H	R	H	R	R	R	A	R	A	R	R	R	R	H	R	R	R	R	R	H	H	H	R
F3_01_r07_p07	F2_r161_05	6.5	4.8425	R	R	A	R	R	R	R	R	H	R	R	R	R	R	R	R	R	R	R	R	A	H	R	H	R	H	R	R	R	A	R	A	R	R	R	R	H	R	R	R	H	R	H	H	H	R
F3_01_r07_p08	F2_r161_05	5.5	4.62226	R	R	A	R	R	R	R	R	H	R	R	A	R	R	R	A	R	R	R	R	A	H	R	A	R	H	R	R	R	A	R	A	R	R	R	R	H	R	R	R	R	R	A	H	H	R
F3_01_r07_p11	F2_r161_05	6	4.69425	R	R	A	R	R	R	R	R	H	R	R	A	R	R	R	A	R	R	R	R	H	A	R	A	R	H	R	R	R	A	R	A	R	R	R	R	H	R	R	R	H	R	H	R	R	R
F3_01_r07_p13	F2_r161_05	8	4.92841	R	R	A	R	R	R	R	R	H	R	R	A	R	R	R	H	R	R	R	R	H	H	R	H	R	H	R	R	R	A	R	A	R	R	R	R	H	R	R	R	A	R	H	R	R	R
F3_01_r08_p01	F2_r161_05	4.5	4.7859	R	R	A	R	R	R	R	R	H	R	R	A	R	R	R	A	R	R	R	R	R	H	R	H	R	H	R	R	R	A	R	A	R	R	R	R	H	R	R	R	H	R	A	H	H	R
F3_01_r08_p02	F2_r161_05	7.5	4.69838	R	R	A	R	R	R	R	R	H	R	R	A	R	R	R	A	R	R	R	R	H	H	R	H	R	H	R	R	R	A	R	A	R	R	R	R	H	R	R	R	H	R	H	H	H	R
F3_01_r08_p04	F2_r161_05	6	4.75206	R	R	A	R	R	R	R	R	A	R	R	H	R	R	R	H	R	R	R	R	A	A	R	A	R	H	R	R	R	A	R	A	R	R	R	R	H	R	R	R	H	R	H	R	R	R
F3_01_r08_p05	F2_r161_05	5.5	4.72485	R	R	A	R	R	R	R	R	A	R	R	A	R	R	R	R	R	R	R	R	H	H	R	H	R	H	R	R	R	A	R	A	R	R	R	R	H	R	R	R	R	R	H	H	H	R
F3_01_r08_p07	F2_r161_05	9	4.78069	R	R	A	R	R	R	R	R	A	R	R	A	R	R	R	A	R	R	R	R	H	H	R	H	R	H	R	R	R	A	R	A	R	R	R	R	H	R	R	R	A	R	H	A	H	R
F3_01_r08_p08	F2_r161_05	6	4.92292	R	R	A	R	R	R	R	R	H	R	R	H	R	R	R	R	R	R	R	R	H	H	R	H	R	H	R	R	R	A	R	A	R	R	R	R	H	R	R	R	H	R	H	H	H	R
F3_01_r08_p10	F2_r161_05	7.5	4.79378	R	R	A	R	R	R	R	R	H	R	R	H	R	R	R	A	R	R	R	R	A	H	R	H	R	H	R	R	R	A	R	A	R	R	R	R	H	R	R	R	A	R	H	A	H	R
F3_01_r09_p06	F2_r161_05	8.5	4.92948	R	R	A	R	R	NA	R	R	A	R	R	H	R	R	R	R	R	R	R	R	A	H	R	H	R	H	R	R	R	A	R	A	R	R	R	R	H	R	R	R	H	R	H	R	R	R
F3_01_r10_p08	F2_r157_11	8	4.29137	R	R	R	R	R	R	R	R	A	R	R	R	R	R	R	A	R	R	R	R	A	A	R	A	R	H	R	R	R	R	R	R	R	R	R	R	H	R	R	R	R	H	H	R	R	R
F3_01_r11_p02	F2_r157_11	6.5	4.38626	R	R	R	R	R	R	R	R	A	R	R	R	R	R	R	A	R	R	R	R	A	A	R	A	R	H	R	R	R	R	R	R	R	R	R	R	H	R	R	R	R	H	H	R	R	R
F3_01_r11_p04	F2_r157_11	8	4.49465	R	R	H	R	R	R	R	R	A	R	R	H	R	R	R	A	R	R	R	R	A	A	R	A	R	NA	R	R	R	R	R	R	R	R	R	R	H	R	R	R	R	R	H	R	R	R
F3_01_r11_p05	F2_r157_11	8	4.58842	R	R	R	R	R	R	R	R	A	R	R	H	R	R	R	A	R	R	R	R	A	A	R	A	R	A	R	R	R	R	R	R	R	R	R	R	H	R	R	R	R	H	H	R	R	R
F3_01_r11_p14	F2_r157_11	7.5	4.25496	R	R	H	R	R	R	R	R	A	R	R	H	R	R	R	A	R	R	R	R	A	A	R	A	R	H	R	R	R	R	R	R	R	R	R	R	A	R	R	R	R	H	A	R	R	R
F3_01_r12_p08	F2_r161_09	7.5	4.46559	R	H	H	R	R	R	R	R	H	R	R	A	R	R	R	R	R	R	R	R	A	H	R	H	R	H	R	R	R	R	R	R	R	R	R	R	A	R	R	R	H	A	H	R	R	R
F3_01_r14_p05	F2_r161_09	8	4.50164	R	H	R	R	R	R	R	R	H	R	R	R	R	R	R	R	R	R	R	R	A	H	R	H	R	H	R	R	R	R	R	R	R	R	R	R	A	R	R	R	A	A	H	H	H	R
F3_01_r14_p12	F2_r161_09	8	4.47493	R	H	H	R	R	R	R	R	H	R	R	H	R	R	R	A	R	R	R	R	A	H	R	H	R	H	R	R	R	R	R	R	R	R	R	R	A	R	R	R	A	A	H	H	H	R
F3_01_r16_p04	F2_r153_03	7	4.39679	R	H	H	R	R	R	R	R	R	R	R	R	R	R	R	R	R	R	R	R	A	H	R	H	R	H	R	R	R	A	R	A	R	R	R	R	A	R	R	R	A	A	A	R	R	R
F3_01_r16_p05	F2_r153_03	7	4.05776	R	H	R	R	R	R	R	R	R	R	R	A	R	R	R	R	R	R	R	R	A	A	R	A	R	H	R	R	R	A	R	A	R	R	R	R	A	R	R	R	R	A	A	R	R	R
F3_01_r17_p10	F2_r153_03	8.5	4.26225	R	H	H	R	R	R	R	R	R	R	R	H	R	R	R	R	R	R	R	R	A	H	R	H	R	R	R	R	R	A	R	A	R	R	R	R	A	R	R	R	A	A	A	R	R	R
F3_01_r19_p03	F2_r157_09	7	4.71344	R	R	A	NA	R	R	R	R	A	R	R	A	R	R	R	A	NA	R	R	R	A	A	R	NA	NA	A	R	R	R	H	R	R	R	R	R	R	H	R	R	R	R	NA	H	A	NA	R
F3_01_r19_p09	F2_r157_09	7.5	4.78476	R	R	A	R	R	R	R	R	A	R	R	A	R	R	R	A	R	R	R	R	A	A	R	A	R	H	R	R	R	R	R	R	R	R	R	R	A	R	R	R	R	R	H	A	H	R
F3_01_r20_p13	F2_r157_09	6.5	4.77527	R	R	A	R	R	R	R	R	A	R	R	A	R	R	R	A	R	R	R	R	A	A	R	A	R	H	R	R	R	A	R	A	R	R	R	R	H	R	R	R	R	R	H	H	H	R
F3_01_r20_p14	F2_r157_09	7	4.82046	R	R	A	R	R	R	R	R	A	R	R	A	R	R	R	A	R	R	R	R	A	A	R	A	R	H	R	R	R	R	R	R	R	R	R	R	A	R	R	R	R	R	H	H	H	R
F3_01_r21_p04	F2_r157_09	6.5	4.81096	R	R	A	R	R	R	R	R	A	R	R	A	R	R	R	A	R	R	R	R	A	A	R	A	R	H	R	R	R	H	R	R	R	R	R	R	H	R	R	R	R	R	H	R	R	R
F3_01_r21_p10	F2_r157_09	6.5	4.31626	R	H	H	R	R	R	R	R	R	R	R	H	R	R	R	R	R	R	R	R	A	H	R	R	R	H	R	R	R	A	R	A	R	R	R	R	A	R	R	R	H	A	A	R	R	R
F3_01_r21_p13	F2_r157_09	7.5	4.73007	R	R	A	R	R	R	R	R	A	R	R	A	R	R	R	A	R	R	R	R	A	A	R	A	R	H	R	R	R	H	R	R	R	R	R	R	A	R	R	R	R	R	A	H	H	R
F3_01_r21_p14	F2_r157_09	6.5	4.78639	R	R	A	R	R	R	R	R	A	R	R	A	R	R	R	A	R	R	R	R	A	A	R	A	R	A	R	R	R	A	R	A	R	R	R	R	H	R	R	R	R	R	A	R	R	R
F3_01_r21_p15	F2_r157_09	6.5	4.79589	R	R	A	R	R	R	R	R	A	R	R	A	R	R	R	A	R	R	R	R	A	A	R	A	R	A	R	R	R	R	R	R	R	R	R	R	A	R	R	R	R	R	H	H	H	R
F3_01_r25_p08	F2_r156_01	6	4.45494	R	H	R	R	R	R	R	R	A	R	R	H	R	R	R	A	R	R	R	R	A	H	R	H	R	H	R	R	R	H	R	A	R	R	R	R	A	R	R	R	A	A	H	R	R	R
F3_01_r27_p04	F2_r159_09	4.5	4.31892	R	R	R	R	R	R	R	R	R	R	R	A	R	R	R	R	R	R	R	R	R	A	R	A	R	H	R	R	R	H	R	R	R	R	R	R	A	R	R	R	A	A	A	A	H	R
[truncated: 14 more columns]

## Sheet: Supplementary_Table_S5
Supplementary Table S5: Marker information of the panel of markers used for individual assessment indicating the chromosome and location of the SNP used for marker design, indicating reference and alternative allele at each loci, which primer type it is, the respective primer sequence, as well as marking which marker was transformed from a previous publication or was determined de novo for the st…
Variable_title	Variable_detail
Locus	Full location of the SNP, indicating chromosome and location
Chromosome	Chromosome which the SNP is located on
Location	Locus of the SNP
Study	Indicator of which study the primer came from or marking that it came from the present study
Model	Model and phenotypic values used for marker definition for the de novo markers
Explained variance	Explained variance values of the de novo markers
Reference allele	Allele associated to the reference genome of the cultivar Amiga
Alternative allele	Alternative allele at the indicated locus
Primer	Indicator of which primer type the sequence belongs to in the PACE assay
Sequence (5’-3’)	5’-3’ sequence of the primer used for the PACE assay
Locus	Chromosome	Location	Study	Model	Explained variance	Reference allele	Alternative allele	Primer	Sequence (5’-3’)
Lalb_Chr02_550648	Lalb_Chr02	550648	Rychel-Bielska et al., 2020			A	C	Forward 1	GAAGGTGACCAAGTTCATGCTCCTTACCGTACATATAAAGAGAAATAGCT
								Forward 2	GAAGGTCGGAGTCAACGGATTCTTACCGTACATATAAAGAGAAATAGCG
								Common reverse	TTAATCTTGTTGCAAGCCTTGTGAAGGTA
Lalb_Chr02_635857	Lalb_Chr02	635857	Rychel-Bielska et al., 2020			C	T	Forward 1	GAAGGTGACCAAGTTCATGCTGGTTTAATGTGGTGGCAATCAG
								Forward 2	GAAGGTCGGAGTCAACGGATTGCTGGTTTAATGTGGTGGCAATCAA
								Common reverse	CAAACCAAGCCTATCTTGAACATTCCTAT
Lalb_Chr04_16724499	Lalb_Chr04	16724499	Rychel-Bielska et al., 2020			C	G	Forward 1	GAAGGTGACCAAGTTCATGCTCAAAAGGATACCACAATTTATGTGACTG
								Forward 2	GAAGGTCGGAGTCAACGGATTCAAAAGGATACCACAATTTATGTGACTC
								Common reverse	GAATCCAAGCTGCCATCCCACCTT
Lalb_Chr04_2315230	Lalb_Chr04	2315230	de novo GWAS	FarmCPU using phentyping EC70	0.379633	T	C	Forward 1	GAAGGTGACCAAGTTCATGCTGGTGGTATTGGTGATAGGAGGATAA
								Forward 2	GAAGGTCGGAGTCAACGGATTGTGGTATTGGTGATAGGAGGATAG
								Common reverse	CTGCACAGAGAACATTGATCTTTCTTCAT
Lalb_Chr05_2957601	Lalb_Chr05	2957601	Alkemade et al., 2022			C	T	Forward 1	GAAGGTGACCAAGTTCATGCTCCACCGCAGATATTCCTCACAC
								Forward 2	GAAGGTCGGAGTCAACGGATTGCCACCGCAGATATTCCTCACAT
								Common reverse	GCCTTATTGTCGCGATCGGGCAA
Lalb_Chr06_2629006	Lalb_Chr06	2629006	de novo GWAS and Schwertfirm et al., 2024	GLM using phentyping EC77	0.55206	A	G	Forward 1	GAAGGTGACCAAGTTCATGCTGTGTCTTTTGTGCCGCCTTTCATT
								Forward 2	GAAGGTCGGAGTCAACGGATTGTCTTTTGTGCCGCCTTTCATC
								Common reverse	TGACARATGGACAGCATGGTCATGAAT
Lalb_Chr06_7243029	Lalb_Chr06	7243029	de novo GWAS	GLM using phentyping EC77	0.653556	T	C	Forward 1	GAAGGTGACCAAGTTCATGCTCATCATCATCAGCCATGAGCAA
								Forward 2	GAAGGTCGGAGTCAACGGATTCATCATCATCAGCCATGAGCAG
								Common reverse	GAGCATAGGTGCAAGAATAGGCAATTAAA
Lalb_Chr06_7349762	Lalb_Chr06	7349762	de novo GWAS	GLM using phentyping EC77	0.511522	T	C	Forward 1	GAAGGTGACCAAGTTCATGCTCCTCGTGCATTCGGCTGCCT
								Forward 2	GAAGGTCGGAGTCAACGGATTCTCGTGCATTCGGCTGCCC
								Common reverse	CTATAATTTCCTGTCTCTCTTACATATGTA
Lalb_Chr08_11779503	Lalb_Chr08	11779503	de novo GWAS	GLM using phentyping EC70	0.454033	G	A	Forward 1	GAAGGTGACCAAGTTCATGCTAAGCATCCTTTTCAGCTTTGGGG
								Forward 2	GAAGGTCGGAGTCAACGGATTGTAAGCATCCTTTTCAGCTTTGGGA
								Common reverse	GGAAAGTTAGAACAATACAGAGAATCAGAA
Lalb_Chr10_15808902	Lalb_Chr10	15808902	de novo GWAS	GLM using phentyping EC77	0.433813	G	A	Forward 1	GAAGGTGACCAAGTTCATGCTGTAAATGAACCCTTAGAGTCAAACTAC
								Forward 2	GAAGGTCGGAGTCAACGGATTCGTAAATGAACCCTTAGAGTCAAACTAT
								Common reverse	CACTGAGAAATTGAATAGGGAGATATAGAT
Lalb_Chr10_16065293	Lalb_Chr10	16065293	de novo GWAS and Schwertfirm et al., 2024	MLMM using phentyping EC77	0.609263	C	T	Forward 1	GAAGGTGACCAAGTTCATGCTGCGTGATGCTTGGCTCATACTTG
								Forward 2	GAAGGTCGGAGTCAACGGATTATGCGTGATGCTTGGCTCATACTTA
								Common reverse	TTGTTGTGTTTCTCTTCATACATGTTATTT
Lalb_Chr18_12358001	Lalb_Chr18	12358001	de novo GWAS and Schwertfirm et al., 2024	BLINK using phentyping EC63	0.472925	C	A	Forward 1	GAAGGTGACCAAGTTCATGCTGAGTCAATTTTCAATTTTGTTTAATAGCAC
								Forward 2	GAAGGTCGGAGTCAACGGATTCTGAGTCAATTTTCAATTTTGTTTAATAGCAA
								Common reverse	GGCAAGTGGGGTTCCATTCTTTTCAA
Lalb_Chr21_3907702	Lalb_Chr21	3907702	Schwertfirm et al., 2024			T	C	Forward 1	GAAGGTGACCAAGTTCATGCTATTAATCTAATTGTTATACGCTGCTTCGAT
								Forward 2	GAAGGTCGGAGTCAACGGATTAATCTAATTGTTATACGCTGCTTCGAC
								Common reverse	GATCAAGAAAAACACGAATTTCAATGCCTT
Lalb_Chr24_394166	Lalb_Chr24	394166	Schwertfirm et al., 2024			C	A	Forward 1	GAAGGTGACCAAGTTCATGCTCATTAGTCAAGCTGTTCTTAATTTGATTG
								Forward 2	GAAGGTCGGAGTCAACGGATTCTTCATTAGTCAAGCTGTTCTTAATTTGATTT
								Common reverse	TGAACAGTGGAAGACATGTAGGAATGAAA

## Sheet: Supplementary_Table_S6
Supplementary Table S6: Marker information of the panel of markers used for genomic prediction indicating the chromosome and location of the SNP used for marker design, indicating reference and alternative allele at each locus, marker effect, which primer type it is, the respective primer sequence, as well as marking which marker was transformed from a previous publication or was determined de no…
Variable_title	Variable_detail
Locus	Full location of the SNP, indicating chromosome and location
Chromosome	Chromosome which the SNP is located on
Location	Locus of the SNP
Marker effect	Marker effect used in the genomic prediciton
Reference allele	Allele associated to the reference genome of the cultivar Amiga
Alternative allele	Alternative allele at the indicated locus
Primer	Indicator of which primer type the sequence belongs to in the PACE assay
Sequence (5’-3’)	5’-3’ sequence of the primer used for the PACE assay
Locus	Chromosome	Location	Marker effect	Reference allele	Alternative allele	Primer	Sequence (5’-3’)
Lalb_Chr01_200256	Lalb_Chr01	200256	-0.191114	C	T	Forward 1	GAAGGTGACCAAGTTCATGCTCACTTTGAGGATGTGTCTGCATG
						Forward 2	GAAGGTCGGAGTCAACGGATTCCACTTTGAGGATGTGTCTGCATA
						Common reverse	ATGCAGCCAGGAGTCTCTCAACATA
Lalb_Chr01_2016496	Lalb_Chr01	2016496	-0.0561837	G	A	Forward 1	GAAGGTGACCAAGTTCATGCTCATATGGTACAGTTATTTGTGGTCCC
						Forward 2	GAAGGTCGGAGTCAACGGATTCATATGGTACAGTTATTTGTGGTCCT
						Common reverse	TAATGCAGCCGCATACACAAGGCTT
Lalb_Chr01_3872625	Lalb_Chr01	3872625	0.0942613	A	T	Forward 1	GAAGGTGACCAAGTTCATGCTTTAGCACAATGTCTTATCAAACTTATACATTT
						Forward 2	GAAGGTCGGAGTCAACGGATTTAGCACAATGTCTTATCAAACTTATACATTA
						Common reverse	GATCCTAGTAAGTCACATTATGGATTGGTT
Lalb_Chr01_5313239	Lalb_Chr01	5313239	0.0887284	G	A	Forward 1	GAAGGTGACCAAGTTCATGCTCAGCAGCATTTATACTCGATCCAC
						Forward 2	GAAGGTCGGAGTCAACGGATTGTCAGCAGCATTTATACTCGATCCAT
						Common reverse	CTTCCCACTTGCGTCTTTAATCAAGTAAA
Lalb_Chr02_1205897	Lalb_Chr02	1205897	-0.108319	C	A	Forward 1	GAAGGTGACCAAGTTCATGCTGCAACTCAACAATCTAGATCGCTG
						Forward 2	GAAGGTCGGAGTCAACGGATTGGCAACTCAACAATCTAGATCGCTT
						Common reverse	AGCACGACCTGCATCAGTTGTCTT
Lalb_Chr02_1206604	Lalb_Chr02	1206604	-0.0812323	A	C	Forward 1	GAAGGTGACCAAGTTCATGCTATTTCCCAYTATCAACAGCTGCTAGA
						Forward 2	GAAGGTCGGAGTCAACGGATTCCCAYTATCAACAGCTGCTAGC
						Common reverse	GTTGTTTGTGAGGATACTGAGWTCTTGAA
Lalb_Chr02_12712973	Lalb_Chr02	12712973	0.0707791	A	G	Forward 1	GAAGGTGACCAAGTTCATGCTCAACTTATGATACGAAGAAGAAAATCACT
						Forward 2	GAAGGTCGGAGTCAACGGATTCAACTTATGATACGAAGAAGAAAATCACC
						Common reverse	CTCAAGGTTGCAGTATACAGCAATGTATT
Lalb_Chr02_13799282	Lalb_Chr02	13799282	0.0344801	A	C	Forward 1	GAAGGTGACCAAGTTCATGCTAGCAACAAGAGCAGCAATGCTAGTT
						Forward 2	GAAGGTCGGAGTCAACGGATTCAACAAGAGCAGCAATGCTAGTG
						Common reverse	CCTGAATAACCTTGTAGTAGAGTGTTGAT
Lalb_Chr02_16426762	Lalb_Chr02	16426762	-0.0293996	G	T	Forward 1	GAAGGTGACCAAGTTCATGCTCACTTTCTTGTATACTATGTAAACGTTTAG
						Forward 2	GAAGGTCGGAGTCAACGGATTATCACTTTCTTGTATACTATGTAAACGTTTAT
						Common reverse	CTGATCCATGCACACTCATATTAACCAA
Lalb_Chr04_11240361	Lalb_Chr04	11240361	-0.0595253	A	G	Forward 1	GAAGGTGACCAAGTTCATGCTCCTCATTTCTGAATGCCTGCCCA
						Forward 2	GAAGGTCGGAGTCAACGGATTCTCATTTCTGAATGCCTGCCCG
						Common reverse	GCAAACTTCCATTTGCTGCAGCTCAA
Lalb_Chr04_13226565	Lalb_Chr04	13226565	0.0387806	A	X	Forward 1	GAAGGTGACCAAGTTCATGCTGGCTGGTTATATAAAATGCGGGCAA
						Forward 2	GAAGGTCGGAGTCAACGGATTGCTGGTTATATAAAATGCGGGCAG
						Common reverse	CCATTGCTATGTTTGGTTTTCAAGCACAT
Lalb_Chr04_2893221	Lalb_Chr04	2893221	-0.0459296	T	C	Forward 1	GAAGGTGACCAAGTTCATGCTGAAATGTATAAGTTACATACACTGTGTAAATTT
						Forward 2	GAAGGTCGGAGTCAACGGATTAAATGTATAAGTTACATACACTGTGTAAATTC
						Common reverse	CTTTGGAAAGGCTGAACAATGAAAAGCTT
Lalb_Chr04_7646826	Lalb_Chr04	7646826	0.0193896	C	G	Forward 1	GAAGGTGACCAAGTTCATGCTGTAAGCTGAAAAGAAAGCACCATCAC
						Forward 2	GAAGGTCGGAGTCAACGGATTGTAAGCTGAAAAGAAAGCACCATCAG
						Common reverse	TGTCTGTTACAACTATCATGGCATTTGTTT
Lalb_Chr05_2957601	Lalb_Chr05	2957601	-0.236812	C	T	Forward 1	GAA GGT GAC CAA GTT CAT GCT CCA CCG CAG ATA TTC CTC ACA C
						Forward 2	GAA GGT CGG AGT CAA CGG ATT GCC ACC GCA GAT ATT CCT CAC AT
						Common reverse	GCC TTA TTG TCG CGA TCG GGC AA
Lalb_Chr06_15671752	Lalb_Chr06	15671752	0.0937196	A	C	Forward 1	GAAGGTGACCAAGTTCATGCTGATTTGTGTATGGCTGTTGGTTGACT
						Forward 2	GAAGGTCGGAGTCAACGGATTTGTGTATGGCTGTTGGTTGACG
						Common reverse	GCTGCATCTGAACAGAAAATCAGTAACAT
Lalb_Chr06_16829262	Lalb_Chr06	16829262	-0.173171	A	G	Forward 1	GAAGGTGACCAAGTTCATGCTCAGCATCTTTACCAATGAAGTTATCCA
						Forward 2	GAAGGTCGGAGTCAACGGATTAGCATCTTTACCAATGAAGTTATCCG
						Common reverse	ATTTGGTTGGAGTGTGATTTAGTTTTGGTT
Lalb_Chr06_7277188	Lalb_Chr06	7277188	0.0696354	A	G	Forward 1	GAAGGTGACCAAGTTCATGCTGGCTTTTATCGCCGCCATATCGT
						Forward 2	GAAGGTCGGAGTCAACGGATTGCTTTTATCGCCGCCATATCGC
						Common reverse	CACTCTTAGTGTTGCACTTTTGAGAGAAA
Lalb_Chr10_1123672	Lalb_Chr10	1123672	0.093407	G	A	Forward 1	GAAGGTGACCAAGTTCATGCTCCTCGTGCATTCGGCTGCCT
						Forward 2	GAAGGTCGGAGTCAACGGATTCTCGTGCATTCGGCTGCCC
						Common reverse	CTATAATTTCCTGTCTCTCTTACATATGTA
Lalb_Chr10_1124227	Lalb_Chr10	1124227	-0.021682	A	T	Forward 1	GAAGGTGACCAAGTTCATGCTAGTCGGCTCGGTTGGTTAAGCT
						Forward 2	GAAGGTCGGAGTCAACGGATTAGTCGGCTCGGTTGGTTAAGCA
						Common reverse	TGAACCCGAGAGCTCACACTTCAT
Lalb_Chr10_13364957	Lalb_Chr10	13364957	-0.169873	A	C	Forward 1	GAAGGTGACCAAGTTCATGCTCATTGATTAAATCTTCAAAGATGACAGTGA
						Forward 2	GAAGGTCGGAGTCAACGGATTGATTAAATCTTCAAAGATGACAGTGC
						Common reverse	GTAGACCCATGAAGCAAGCCAATGAA
Lalb_Chr10_14818778	Lalb_Chr10	14818778	-0.118143	G	A	Forward 1	GAAGGTGACCAAGTTCATGCTGCATCTTTGAAAAAGGTTAATGGG
						Forward 2	GAAGGTCGGAGTCAACGGATTGCTGCATCTTTGAAAAAGGTTAATGGA
						Common reverse	GTCGTGAATTTGTGTCACTYTCATAAGAAA
Lalb_Chr11_17257805	Lalb_Chr11	17257805	0.115808	G	A	Forward 1	GAAGGTGACCAAGTTCATGCTTGTTCGTCGAAGGTGGCG
						Forward 2	GAAGGTCGGAGTCAACGGATTGCTTGTTCGTCGAAGGTGGCA
						Common reverse	GACATCGTATGTTCTGTTCACTCTAACTT
Lalb_Chr11_19513374	Lalb_Chr11	19513374	0.125488	G	T	Forward 1	GAAGGTGACCAAGTTCATGCTATGAGACCATGACAGCTGTAGAG
						Forward 2	GAAGGTCGGAGTCAACGGATTACATGAGACCATGACAGCTGTAGAT
						Common reverse	TATGAATTTAGGTGGTCCGGGCCAA
Lalb_Chr13_1290755	Lalb_Chr13	1290755	0.0833813	A	G	Forward 1	GAAGGTGACCAAGTTCATGCTCAGGACCAAAGAGGAGAACCACA
						Forward 2	GAAGGTCGGAGTCAACGGATTAGGACCAAAGAGGAGAACCACG
						Common reverse	AGGATCTCCAGAATTCCCATTCAATAGTT
Lalb_Chr14_5528754	Lalb_Chr14	5528754	-0.0287783	A	C	Forward 1	GAAGGTGACCAAGTTCATGCTGAGCACTAGTTAGATGACCCAAAAGT
						Forward 2	GAAGGTCGGAGTCAACGGATTAGCACTAGTTAGATGACCCAAAAGG
						Common reverse	AGACTTCTGAGTTCTGATTGCTGCTTTT
Lalb_Chr14_5767816	Lalb_Chr14	5767816	0.084383	A	G	Forward 1	GAAGGTGACCAAGTTCATGCTGCAATGGGAAAGAAAAGCAAGA
						Forward 2	GAAGGTCGGAGTCAACGGATTCTGCAATGGGAAAGAAAAGCAAGG
						Common reverse	ACTGATATCACGATCCCTATCTCTTGTAA
Lalb_Chr14_9031766	Lalb_Chr14	9031766	0.0179198	T	A	Forward 1	GAAGGTGACCAAGTTCATGCTAATGGAACTTGAATTATGGGAGTTTTTAAAA
						Forward 2	GAAGGTCGGAGTCAACGGATTAATGGAACTTGAATTATGGGAGTTTTTAAAT
						Common reverse	GAAGTTTATCGACTTTGGAATAGGTGCAA
Lalb_Chr15_15474439	Lalb_Chr15	15474439	0.0497109	C	T	Forward 1	GAAGGTGACCAAGTTCATGCTAGCAAAGTGGAAAGGATGGGGG
						Forward 2	GAAGGTCGGAGTCAACGGATTCAGCAAAGTGGAAAGGATGGGGA
						Common reverse	CTAGAATTGACGGCTAAGATGTGRAGTA
Lalb_Chr15_1604157	Lalb_Chr15	1604157	-0.100423	G	A	Forward 1	GAAGGTGACCAAGTTCATGCTTTACCTCGACAGGTAGTAGATCG
						Forward 2	GAAGGTCGGAGTCAACGGATTCTTTACCTCGACAGGTAGTAGATCA
						Common reverse	AGACGATGTTCGATGTCGAGAAAGAAATA
Lalb_Chr17_12741476	Lalb_Ch17	12741476	-0.05756	A	G	Forward 1	GAAGGTGACCAAGTTCATGCTGTTTCTTTGCTGCTCAGGCACAA
						Forward 2	GAAGGTCGGAGTCAACGGATTGTTTCTTTGCTGCTCAGGCACAG
						Common reverse	CAACAGAGGAGAGAGAAAAAGTGGTATAT
Lalb_Chr17_12906605	Lalb_Chr17	12906605	0.0206728	C	A	Forward 1	GAAGGTGACCAAGTTCATGCTGGGTGTAGCAATACATTGTTAGCG
						Forward 2	GAAGGTCGGAGTCAACGGATTGGGGTGTAGCAATACATTGTTAGCT
						Common reverse	CTTTGGGACCACTGCCCTGACAT
Lalb_Chr17_14796740	Lalb_Chr17	14796740	-0.0628723	G	T	Forward 1	GAAGGTGACCAAGTTCATGCTGGCAGCACTATAATCATTCATACAAAG
						Forward 2	GAAGGTCGGAGTCAACGGATTGTGGCAGCACTATAATCATTCATACAAAT
						Common reverse	GTACCGTGCTTCTTGAGATGATTTTTGAT
Lalb_Chr17_760503	Lalb_Chr17	760503	-0.0835652	T	C	Forward 1	GAAGGTGACCAAGTTCATGCTAAACCATGAAAGGGATGATGTTGATT
						Forward 2	GAAGGTCGGAGTCAACGGATTAAACCATGAAAGGGATGATGTTGATC
						Common reverse	CTGCAAGCAAGCATCATAACCATTTACTT
Lalb_Chr18_11019736	Lalb_Chr18	11019736	-0.0858294	A	G	Forward 1	GAAGGTGACCAAGTTCATGCTTCTGAATCCTCACTATTATTTTGGTTTTA
						Forward 2	GAAGGTCGGAGTCAACGGATTCTGAATCCTCACTATTATTTTGGTTTTG
						Common reverse	GTGGCAGTTTAACCACATTGCTGGAA
Lalb_Chr18_1175626	Lalb_Chr18	1175626	0.0436884	T	C	Forward 1	GAAGGTGACCAAGTTCATGCTTTTGGAGGAAAAGAGAAGGCTTCAA
						Forward 2	GAAGGTCGGAGTCAACGGATTTGGAGGAAAAGAGAAGGCTTCAG
						Common reverse	CAGGGTCGTGAAATATTCTTGTGAAATAA
Lalb_Chr18_1320342	Lalb_Chr18	1320342	0.0978542	C	T	Forward 1	GAAGGTGACCAAGTTCATGCTAATGGAAGAAAGTTTGCAAGATGCTAG
						Forward 2	GAAGGTCGGAGTCAACGGATTAATGGAAGAAAGTTTGCAAGATGCTAA
						Common reverse	GCAGCTGCAGGTCTCTCATTTCTTT
Lalb_Chr18_683840	Lalb_Chr18	683840	0.0353714	C	A	Forward 1	GAAGGTGACCAAGTTCATGCTGTGCCAGACCACAATAGTATGATAC
						Forward 2	GAAGGTCGGAGTCAACGGATTGGTGCCAGACCACAATAGTATGATAA
						Common reverse	GGAAAGGTTGGAACCAAGATATTGGAATA
Lalb_Chr19_3176804	Lalb_Chr19	3176804	0.0123841	A	G	Forward 1	GAAGGTGACCAAGTTCATGCTGCGTAAAGGCCTTACAAGGAAATCT
						Forward 2	GAAGGTCGGAGTCAACGGATTCGTAAAGGCCTTACAAGGAAATCC
						Common reverse	GGAACTAAAACCAGCTAAAAGGACACTTT
Lalb_Chr20_16690819	Lalb_Chr20	16690819	0.0754289	T	C	Forward 1	GAAGGTGACCAAGTTCATGCTTTCTTTCAGCCTTTTCAAAATGACATGAA
						Forward 2	GAAGGTCGGAGTCAACGGATTCTTTCAGCCTTTTCAAAATGACATGAG
						Common reverse	GTGCTGCCTAGTCTTTTCCACCTTT
Lalb_Chr21_8450094	Lalb_Chr21	8450094	0.131796	C	T	Forward 1	GAAGGTGACCAAGTTCATGCTAGGTGAAGCTTGAACAGAAGGAAAC
						Forward 2	GAAGGTCGGAGTCAACGGATTAAAGGTGAAGCTTGAACAGAAGGAAAT
						Common reverse	CGCCTTAACTAGGGTTTTATTCCGCTA
Lalb_Chr22_2016762	Lalb_Chr22	2016762	-0.0073988	C	T	Forward 1	GAAGGTGACCAAGTTCATGCTAAAACCTGCATCGTAGCAGCCC
						Forward 2	GAAGGTCGGAGTCAACGGATTCAAAACCTGCATCGTAGCAGCCT
						Common reverse	TATGTTTTGTGGCTGTTTGTGCACTGTTT
Lalb_Chr23_6679480	Lalb_Chr23	6679480	0.040972	G	A	Forward 1	GAAGGTGACCAAGTTCATGCTGATAAAGTTCGTTATTTCTCGAACTTTCG
						Forward 2	GAAGGTCGGAGTCAACGGATTGATAAAGTTCGTTATTTCTCGAACTTTCA
						Common reverse	CACTGCATCTCTCACAATTAACCGAATTT

## Sheet: Supplementary_Table_S7
Supplementary Table S7: Significance, explained variance, effect size and false discovery rate of each locus from the Analysis of Variance (ANOVA), including the number homo- and heterozygotes at each locus, and the respective anthracnose score means at each locus. "NA" refers to loci which were monomorphic in a given validation panel
Variable_title	Variable_detail
Marker	All SNP loci included in the study for analysis of individual marker-trait associations
Panel	Validation panel
p-value	p-value of Pearson correlation between allelic state and disease score.
Test type	Test type used for the statistics (ANOVA + TukeyHSD when all three allelic states were present and t-tests when only two)
MAF	Minor Allele Frequency
Explained var.	Explained variance of the specific marker in the specific dataset
Group sizes	Number of individuals carrying each allele at the respective locus(No. of individuals carrying the reference allele; Number of heterozygotes; Number of individuals carrying the alternative allele)
Group means	Mean anthracnose score of individuals carrying each allele at the respective locus (Nr. of individuals carrying the reference allele; Number of heterozygotes; Number of individuals carrying the alternative allele)
Statistical grouping	Post-hoc statistical grouping
Marker	Panel	p-value	Test type	MAF	Explained var.	Group sizes	Group means	Statistical grouping
Lalb_Chr06_2629006	Diversity	0.0131092	ANOVA + TukeyHSD	0.0416667	0.175223	40; 2; 6	3.83; 2.77; 3.56	A:a; R:ab; H:b
	Multi-parental (CC)	0.0923864	t-test	0.105263	0.488265	17; 2	4.29; 5.15	NA
	Multi-parental (field)	0.000162071	t-test	0.0888889	0.0309919	82; 8	5.89; 5.14	A:a; R:b
	Biparental	0.00920259	ANOVA + TukeyHSD	0.12	0.18086	32; 12; 6	6.86; 5.92; 5.42	A:a; H:ab; R:b
Lalb_Chr10_15808902	Diversity	NA	Skipped: insufficient allelic representation	0.0212766	NA	NA	NA	NA
	Multi-parental (CC)	0.0267567	t-test	0.318182	0.246078	7; 15	4.7; 4.29	A:a; R:b
	Multi-parental (field)	0.859269	ANOVA + TukeyHSD	0.0215054	0.00336485	22; 2; 69	5.79; 5.42; 5.68	A:a; R:a; H:a
	Biparental	0.00770208	ANOVA + TukeyHSD	0.12	0.187041	33; 6; 11	6.12; 6.42; 7.5	R:a; H:ab; A:b
Lalb_Chr06_7349762	Diversity	NA	Skipped: insufficient allelic representation	0.0208333	NA	NA	NA	NA
	Multi-parental (CC)	NA	Skipped: insufficient allelic representation	0.0555556	NA	NA	NA	NA
	Multi-parental (field)	0.0420736	ANOVA + TukeyHSD	0.0240964	0.0761526	27; 2; 54	5.41; 4.72; 6	R:a; A:a; H:a
	Biparental	0.00862257	ANOVA + TukeyHSD	0.208333	0.190437	20; 18; 10	6.53; 7; 5.45	H:a; A:ab; R:b
Lalb_Chr08_11779503	Diversity	0.073708	ANOVA + TukeyHSD	0.0833333	0.109432	33; 4; 11	3.83; 3.18; 3.73	A:a; R:a; H:a
	Multi-parental (CC)	NA	Skipped: insufficient allelic representation	0.0526316	NA	NA	NA	NA
	Multi-parental (field)	0.00213922	ANOVA + TukeyHSD	0.045977	0.136157	37; 4; 46	5.33; 5.9; 6.25	R:a; H:ab; A:b
	Biparental	NA	Only one level present	NA	NA	NA	NA	NA
Lalb_Chr06_7243029	Diversity	0.0851003	t-test	0.291667	0.0634683	34; 14	3.84; 3.54	NA
	Multi-parental (CC)	0.0744641	t-test	0.380952	0.133244	8; 13	4.25; 4.55	NA
	Multi-parental (field)	0.0201639	t-test	0.344086	0.0454733	32; 61	5.45; 5.99	A:a; H:b
	Biparental	0.518673	t-test	0.4	0.00778519	20; 30	6.6; 6.37	NA
Lalb_Chr04_2315230	Diversity	0.924826	ANOVA + TukeyHSD	0.104167	0.00346728	16; 5; 27	3.79; 3.69; 3.74	A:a; R:a; H:a
	Multi-parental (CC)	0.461511	ANOVA + TukeyHSD	0.0952381	0.0823293	2; 2; 17	4.13; 4.24; 4.43	R:a; H:a; A:a
	Multi-parental (field)	0.050337	ANOVA + TukeyHSD	0.0425532	0.0635814	11; 4; 79	5.16; 4.94; 5.89	R:a; A:a; H:a
	Biparental	NA	Only one level present	NA	NA	NA	NA	NA
Lalb_Chr10_16065293	Diversity	NA	Skipped: insufficient allelic representation	0.0208333	NA	NA	NA	NA
	Multi-parental (CC)	NA	Skipped: insufficient allelic representation	0.047619	NA	NA	NA	NA
	Multi-parental (field)	0.106582	ANOVA + TukeyHSD	0.0227273	0.0513152	8; 2; 78	5.1; 4.88; 5.92	R:a; A:a; H:a
	Biparental	0.00282271	t-test	0.326531	0.141476	33; 16	6.15; 7.19	A:a; R:b
Lalb_Chr18_12358001	Diversity	0.0943792	t-test	0.333333	0.0791179	16; 32	3.96; 3.65	NA
	Multi-parental (CC)	NA	Skipped: insufficient allelic representation	0.0526316	NA	NA	NA	NA
	Multi-parental (field)	0.727119	t-test	0.0333333	0.00172878	3; 87	6.08; 5.8	NA
	Biparental	0.239051	t-test	0.0408163	0.027544	2; 47	7.5; 6.4	NA
Lalb_Chr21_3907702	Diversity	NA	Only one level present	NA	NA	NA	NA	NA
	Multi-parental (CC)	NA	Only one level present	NA	NA	NA	NA	NA
	Multi-parental (field)	NA	Only one level present	NA	NA	NA	NA	NA
	Biparental	NA	Skipped: insufficient allelic representation	0.02	NA	NA	NA	NA
Lalb_Chr24_394166	Diversity	NA	Only one level present	NA	NA	NA	NA	NA
	Multi-parental (CC)	NA	Only one level present	NA	NA	NA	NA	NA
	Multi-parental (field)	NA	Only one level present	NA	NA	NA	NA	NA
	Biparental	0.00741905	ANOVA + TukeyHSD	0.06	0.188336	35; 3; 12	6.16; 6; 7.46	R:a; A:b; H:ab
Lalb_Chr05_2957601	Diversity	0.207496	ANOVA + TukeyHSD	0.0625	0.0675084	4; 3; 41	3.52; 3.32; 3.81	R:a; A:a; H:a
	Multi-parental (CC)	NA	Skipped: insufficient allelic representation	0.05	NA	NA	NA	NA
	Multi-parental (field)	NA	Skipped: insufficient allelic representation	0.0114943	NA	NA	NA	NA
	Biparental	NA	Only one level present	NA	NA	NA	NA	NA
Lalb_Chr02_550648	Diversity	0.763783	ANOVA + TukeyHSD	0.0909091	0.0130589	19; 4; 21	3.79; 3.57; 3.72	A:a; R:a; H:a
	Multi-parental (CC)	0.143457	t-test	0.5	0.131643	9; 9	4.21; 4.44	NA
	Multi-parental (field)	0.0103904	ANOVA + TukeyHSD	0.025641	0.11466	51; 2; 25	6.12; 5.65; 5.24	A:a; H:ab; R:b
	Biparental	NA	Only one level present	NA	NA	NA	NA	NA
Lalb_Chr02_635857	Diversity	0.851921	t-test	0.128205	0.00115874	5; 34	3.79; 3.74	NA
	Multi-parental (CC)	NA	Only one level present	NA	NA	NA	NA	NA
	Multi-parental (field)	NA	Only one level present	NA	NA	NA	NA	NA
	Biparental	NA	Only one level present	NA	NA	NA	NA	NA
Lalb_Chr04_16724499	Diversity	NA	Skipped: insufficient allelic representation	0.0208333	NA	NA	NA	NA
	Multi-parental (CC)	NA	Skipped: insufficient allelic representation	0.0555556	NA	NA	NA	NA
	Multi-parental (field)	6.57345e-08	t-test	0.047619	0.0319597	4; 80	4.82; 5.83	R:a; A:b
	Biparental	NA	Only one level present	NA	NA	NA	NA	NA
